# Supplementary material for: Prevalence of normal weight obesity and its associated cardio-metabolic risk factors – Results from the baseline data of the Kerala Diabetes Prevention Program (KDPP)
Source: PLoS One. 2020 Aug 25;15(8):e0237974. doi: 10.1371/journal.pone.0237974 (PMC7446975; doi:10.1371/journal.pone.0237974)
Supplement: S1 File — (DO) [file pone.0237974.s001.do]

tab nwo
mixed fpgmgdl i.nwo || cluster:
mixed fpgmgdl b1.nwo || cluster:
xtgee twohrpgmgdl b1.nwo , vce(robust)
xtgee twohrpgmgdl i.nwo , vce(robust)
mixed hba1c i.nwo || cluster:
mixed hba1c b1.nwo || cluster:
recode diab (0 1 =0 ) (2=1) , g(t2d)
xtgee t2d i.nwo , f(b) l(logit) vce(robust) eform
recode diab (0 2 =0 ) (1=1) , g(predmf)
. xtgee predmf i.nwo , f(b) l(logit) vce(robust) eform
. xtgee predmf b1.nwo , f(b) l(logit) vce(robust) eform
. recode diab (2 1 =0 ) (0=1) , g(nodm)
. xtgee nodm i.nwo , f(b) l(logit) vce(robust) eform
. xtgee nodm b1.nwo , f(b) l(logit) vce(robust) eform
mixed sysbpmean i.nwo || cluster:
mixed sysbpmean b1.nwo || cluster:
mixed diabp i.nwo || cluster:
mixed diabp b1.nwo || cluster:
xtgee hyt i.nwo , f(b) l(logit) vce(robust) eform
. xtgee hyt b1.nwo , f(b) l(logit) vce(robust) eform
. xtgee prehyt i.nwo , f(b) l(logit) vce(robust) eform
. xtgee prehyt b1.nwo , f(b) l(logit) vce(robust) eform
. xtgee nohyt i.nwo , f(b) l(logit) vce(robust) eform
. xtgee nohyt b1.nwo , f(b) l(logit) vce(robust) eform
mixed totcholmgdl i.nwo || cluster:
mixed totcholmgdl b1.nwo || cluster:
mixed ldlmgdl i.nwo || cluster:
mixed ldlmgdl b1.nwo || cluster:
mixed trigsmgdl i.nwo || cluster:
mixed trigsmgdl b1.nwo || cluster:
mixed hdlmgdl i.nwo || cluster:
mixed hdlmgdl b1.nwo || cluster:
mlogit cholnit i.nwo, vce(robust)
mlogit cholnit b1.nwo, vce(robust)
xtgee t2d i.nwo age i.sex i.alc i.tobacco , f(b) l(logit) vce(robust) eform
xtgee hyt i.nwo age i.sex i.alc i.tobacco , f(b) l(logit) vce(robust) eform
xtgee hyt i.nwo age i.sex i.alc i.tobacco , f(b) l(logit) vce(robust) eform
log close
