# Supplementary material for: Prevalence of normal weight obesity and its associated cardio-metabolic risk factors – Results from the baseline data of the Kerala Diabetes Prevention Program (KDPP)
Source: PLoS One. 2020 Aug 25;15(8):e0237974. doi: 10.1371/journal.pone.0237974 (PMC7446975; doi:10.1371/journal.pone.0237974)
Supplement: S3 File — (XLS) [file pone.0237974.s003.xls]

## Sheet: Sheet1
pulse1	sysbp1	diabp1	pulse2	sysbp2	diabp2	pulse3	sysbp3	diabp3	height	weight	impedance	fatpercent	fatmass	musclemass	tbw	hba1c	totcholmgdl	trigsmgdl	hdlmgdl	ldlmgdl	fpgmgdl	twohrpgmgdl	fbgen	bmi	bmi_cat	arms	age	sex	cluster	fat_cat	t2d	predm	hyt	prehyt	nohyt	nodm	predmf
69	104	69	72	107	70	72	107	71	157.5	74.8	469.1	41.3	30.9	41.2	33.2	5.8	209	91	58	145	108	180	320	30.1537	2	Control	32	female	1	1	0	1	0	0	1	0	1
82	130	84	83	113	77	84	128	79	154.8	72.3	596	42.6	30.8	39	30	5.7	233	104	53	171	122	95	232	30.1715	2	Control	43	female	1	1	0	1	0	1	0	0	1
72	112	72	79	112	81	73	123	79	160.7	63.7	640.5	36.1	23	38.3	28.1	5.2	251	146	55	180	90	93	263	24.6665	1	Control	39	female	1	1	0	0	0	0	1	1	0
65	121	74	64	122	74	62	123	79	157	67	586.7	39.2	26.3	38.3	43.4	7.7	245	199	34	193	144	295	306	27.1816	2	Control	53	female	1	1	1	0	0	1	0	0	0
68	122	72	71	123	74	69	122	71	145.7	59.7	591	40.5	24.2	33.5	26.2	6	241	131	67	158	117	118	394	28.1226	2	Control	60	female	1	1	0	1	0	1	0	0	1
93	132	86	93	126	83	94	118	86	140.2	51.4	528.8	37.1	19.1	30.6	47.7	5.8	201	69	57	140	100	165	351	26.1497	2	Control	41	female	1	1	0	1	0	1	0	0	1
86	124	78	91	120	75	93	127	79	154.8	56.4	668.4	35.2	19.9	34.5	25.5	5.9	230	141	31	180	120	126	330	23.5362	1	Control	45	female	1	1	0	1	0	1	0	0	1
65	105	63	65	105	63	65	105	62	151.8	58.8	608	37	21.8	34.9	26.4	5.5	230	79	64	155	98	81	295	25.5172	2	Control	40	female	1	1	0	0	0	0	1	1	0
90	136	87	88	115	79	86	127	80	147.3	52	572.3	34.7	18	32.2	24.8	5.6	241	111	42	186	112	95	406	23.9661	1	Control	49	female	1	1	0	1	0	1	0	0	1
83	124	72	80	126	72	83	126	76	165.3	64	537.2	23.1	14.8	46.6	53.3	6.7	189	133	41	135	112	111	310	23.4226	1	Control	53	male	1	0	0	1	0	1	0	0	1
80	124	73	81	118	72	82	120	71	164	64.7	547.8	23.6	15.3	46.8	52.4	5.9	202	165	50	144	111	94	320	24.0556	1	Control	42	male	1	0	0	1	0	1	0	0	1
61	155	84	65	146	90	65	149	94	158.9	62.4	452.2	22.4	14	45.9	34.9	5.6	210	100	58	148	104	59	260	24.7136	1	Control	58	male	1	0	0	1	0	1	0	0	1
68	148	87	64	150	89	67	147	88	174.9	80.2	589.7	27.8	22.3	54.9	48.9	8	222	115	49	158	156	299	312	26.2177	2	Control	60	male	1	1	1	0	0	1	0	0	0
60	134	75	61	123	74	64	123	74	162.4	59.6	504.3	20.4	12.2	44.9	55.5	5.7	215	66	79	139	116	87	277	22.5982	1	Control	53	male	1	0	0	1	0	1	0	0	1
77	109	85	77	109	69	77	110	66	171.9	77.1	515.2	26.1	20.1	54	39.6	5.3	237	102	56	173	107	113	291	26.0917	2	Control	48	male	1	1	0	1	0	0	1	0	1
65	129	74	64	133	75	63	130	79	164.8	72.9	503.1	26.8	19.5	50.6	51.6	5.7	197	61	65	126	112	117	237	26.8419	2	Control	60	male	1	1	0	1	0	1	0	0	1
73	174	73	67	157	106	69	149	102	165.6	78.4	522.3	29.3	23	52.5	49.6	6.2	224	164	40	165	105	135	266	28.5888	2	Control	46	male	1	1	0	1	1	0	0	0	1
71	137	76	72	129	78	72	132	78	153.8	56.4	487.1	22	12.4	41.7	55.7	5.2	226	108	62	153	93	83	310	23.8433	1	Control	57	male	1	0	0	0	0	1	0	1	0
72	120	69	77	118	76	66	122	70	190	93.1	531	25.6	23.8	65.7	50.4	6.9	213	163	57	140	127	159	328	25.7895	2	Intervention	40	male	2	1	1	0	0	1	0	0	0
66	126	67	67	126	64	70	123	67	168.2	78.3	459.2	26.2	20.5	54.8	52.2	6.2	187	189	34	127	103	81	330	27.6764	2	Intervention	60	male	2	1	0	1	0	1	0	0	1
73	139	79	68	126	76	71	126	79	165.4	81.1	509.6	30.6	24.8	53.4	49.1	5.6	222	110	51	160	114	161	171	29.6449	2	Intervention	47	male	2	1	0	1	0	1	0	0	1
86	219	103	88	183	91	82	169	94	147.9	65.3	408.7	29.1	19	43.9	53.9	6	268	163	59	191	146	263	288	29.8522	2	Intervention	60	male	2	1	1	0	1	0	0	0	0
99	169	102	95	151	90	89	151	83	155.4	54.5	595.1	25.4	13.8	38.8	50.3	4.8	249	55	68	179	125	128	177	22.5681	1	Intervention	44	male	2	1	0	1	1	0	0	0	1
82	130	72	80	132	71	81	133	72	157.4	72.6	581	31.4	22.8	47.2	47.8	6.6	231	114	46	174	136	151	291	29.304	2	Intervention	45	male	2	1	1	0	0	1	0	0	0
82	120	80	87	111	82	83	124	79	173.5	78.6	536.4	27.3	21.5	54.1	50.05	10	242	260	51	162	235	364	467	26.111	2	Intervention	53	male	2	1	1	0	0	1	0	0	0
80	149	88	77	146	85	80	146	88	159.8	69.8	535	27.8	19.4	47.8	50.3	6.5	135	146	24	91	134	230	260	27.3339	2	Intervention	41	male	2	1	1	0	0	1	0	0	0
80	169	105	76	155	98	78	155	98	169.6	79.4	486.6	28.1	22.3	54.1	51.4	6	223	167	35	167	121	107	310	27.6038	2	Intervention	60	male	2	1	0	1	1	0	0	0	1
58	139	72	58	145	69	56	132	65	157.9	66	489.6	26.6	17.6	45.9	52.7	7.8	245	112	54	180	151	158	89	26.4716	2	Intervention	58	male	2	1	1	0	0	1	0	0	0
63	107	58	59	101	62	59	111	60	152.9	55	623.9	34.1	18.8	34.2	46.4	6.3	220	40	71	148	93	96	208	23.526	1	Intervention	36	female	2	1	0	0	0	0	1	1	0
77	162	92	76	144	84	81	146	86	155	55.5	614	33.8	18.8	34.6	46.7	5.9	203	90	85	115	98	104	136	23.1009	1	Intervention	47	female	2	1	0	0	0	1	0	1	0
67	113	55	67	108	61	70	104	60	145.9	47.5	565.1	31.2	31.2	14.8	50.1	7.9	281	166	48	219	118	91	246	22.3143	1	Intervention	45	female	2	1	0	1	0	0	1	0	1
65	120	69	65	108	67	69	109	67	143.7	40.2	753.2	29.9	12	26.9	49.8	5.6	197	67	58	132	95	96	377	19.4676	1	Intervention	50	female	2	0	0	0	0	0	1	1	0
89	142	85	90	129	82	88	132	79	153.4	78.9	376	45.7	36.8	39.6		6.8	246	106	42	196	105	120	272	33.5294	2	Intervention	45	female	2	1	0	1	0	1	0	0	1
83	116	77	81	116	74	82	112	76	150.8	54.2	704.2	35.8	19.5	32.8	35.9	5.1	158	44	38	110	101	142	147	23.834	1	Intervention	42	female	2	1	0	1	0	0	1	0	1
70	126	78	74	124	72	76	124	72	146.4	50.1	530.7	33	16.5	31.8	49.7	4.9	227	108	46	176	100	136	222	23.3752	1	Intervention	50	female	2	1	0	1	0	1	0	0	1
90	141	92	87	134	83	84	134	85	142.5	48.1	708	36.9	17.7	28.9	22	5.2	237	96	51	179	101	95	377	23.6873	1	Intervention	59	female	2	1	0	1	0	1	0	0	1
69	94	57	70	94	55	67	89	55	151.9	53.7	624.5	34.7	18.6	33.2	25	5.1	175	68	70	100	96	127	253	23.2733	1	Intervention	57	female	2	1	0	0	0	0	1	1	0
66	134	80	64	127	71	69	130	76	162.1	65.2	528.4	35.4	23.1	39.6	46.5	6.7	246	75	58	175	114	77	162	24.8131	1	Intervention	52	female	2	1	0	1	0	1	0	0	1
70	92	56	69	92	51	77	90	58	167.1	47.4	654.3	14	6.6	38.6	57.6	6.1	273	87	55	202	103	46	451	16.9756	0	Control	58	male	3	0	0	1	0	0	1	0	1
69	143	88	63	134	81	71	134	86	157.1	51.5	612.8	21.1	10.9	38.7	54.1	5.5	188	125	41	130	107	61	272	20.8668	1	Control	52	male	3	0	0	1	0	1	0	0	1
86	147	104	81	144	96	78	142	105	161.4	74.2	561.6	30.2	22.4	49.1	48.5	5.7	215	197	39	153	106	59	344	28.4837	2	Control	44	male	3	1	0	1	1	0	0	0	1
63	128	89	65	131	87	66	130	84	169.4	77.3	547.6	27.6	21.3	53.1	49.7						184	218		26.9372	2	Control	37	male	3	1	1	0	0	1	0	0	0
62	174	108	63	163	102	60	148	94	158	58.8	584.8	27.4	16.1	40.3	49.7						406	588		23.5539	1	Control	60	male	3	1	1	0	1	0	0	0	0
71	135	91	73	133	87	69	137	93	160.5	68.5	550.5	27.2	18.6	47.3	50.5	5.7	197	79	42	142	97	102	448	26.5914	2	Control	45	male	3	1	0	0	0	1	0	1	0
71	152	100	74	148	98	75	149	95	161.9	65.5	492.6	23.9	15.7	47.2	53.7	5.6	240	150	47	172	96	89	489	24.9889	1	Control	50	male	3	0	0	0	1	0	0	1	0
74	116	77	80	111	76	78	108	76	150.2	59.4	600.9	37.9	22.5	34.8	44.6	6.1	201	128	51	140	105	154	379	26.3297	2	Control	54	female	3	1	0	1	0	0	1	0	1
74	120	81	77	116	78	83	116	83	161.1	67.2	599.3	37.3	25.1	39.6	43.8	6.3	213	82	63	139	114	104	429	25.8927	2	Control	55	female	3	1	0	1	0	1	0	0	1
64	155	104	64	155	103	63	156	102	153	72.5	493.4	43.7	31.7	38.4	43.4	5.9	204	80	57	137	96	98	413	30.971	2	Control	53	female	3	1	0	0	1	0	0	1	0
65	111	76	65	109	76	65	104	75	159.2	74.1	520.9	41.3	30.6	40.9	43.3	6.7	187	87	47	133	111	160	385	29.237	2	Control	53	female	3	1	0	1	0	0	1	0	1
67	110	72	69	105	72	67	110	72	148.2	65.9	510.7	42.7	28.1	35.7	44.2	5.7	259	89	71	176	88	68	366	30.0047	2	Control	53	female	3	1	0	0	0	0	1	1	0
107	143	108	108	139	102	105	149	101	158.2	66.4	645.3	38.7	25.7	38.3	42.6						263	384		26.5311	2	Control	57	female	3	1	1	0	1	0	0	0	0
61	123	79	62	115	77	62	118	74	159	43.9	790.1	26.5	11.6	30.6	49.7	6.2	247	101	50	173	100	71	326	17.3648	0	Control	53	female	3	0	0	1	0	0	1	0	1
80	123	77	81	117	75	78	106	72	154.5	56.4	539.7	32.7	18.4	35.6	48.2	5.7	254	71	57	191	102	94	306	23.6277	1	Control	40	female	3	1	0	1	0	0	1	0	1
88	127	83	90	120	82	93	130	86	154.5	58.1	657.2	35.8	20.8	35.2	44.8	6	184	186	41	122	101	129	266	24.3399	1	Control	40	female	3	1	0	1	0	1	0	0	1
65	122	72	68	124	74	69	123	70	153.6	56.1	622.8	24.7	13.9	40	51.2	5.5	172	79	46	111	104	64	423	23.7783	1	Intervention	38	male	4	0	0	1	0	1	0	0	1
48	120	67	49	115	67	50	119	69	176.4	75.3	472.8	22.4	16.9	55.4	54.4	5.7	191	66	58	126	107	48	308	24.199	1	Intervention	57	male	4	0	0	1	0	0	1	0	1
67	121	72	70	116	68	69	113	67	166.2	61.6	577.8	22.3	13.7	45.4	53.1	6.3	244	188	50	177	115	136	290	22.3007	1	Intervention	51	male	4	0	0	1	0	0	1	0	1
67	154	94	66	146	87	68	144	91	158	70	447.7	27.7	19.4	48.4	53	5.7	229	120	52	167	94	114	388	28.0404	2	Intervention	59	male	4	1	0	0	1	0	0	1	0
66	199	119	65	199	121	71	194	123	158.2	62.3	543.8	25.8	16.1	43.8	52.2						121	254		24.8929	1	Intervention	56	male	4	1	1	0	1	0	0	0	0
50	132	74	51	134	78	50	128	78	164	73	490.3	27.3	19.9	50.3	51.8	6.4	217	176	41	157	118	181	356	27.1416	2	Intervention	53	male	4	1	0	1	0	1	0	0	1
49	130	78	50	121	74	51	119	75	167.4	70.1	548.6	24.9	17.5	49.9	51.2	5.6	210	104	43	153	97	150	300	25.0154	2	Intervention	36	male	4	0	0	1	0	1	0	0	1
76	115	69	78	115	68	74	111	65	151.5	52.4	596.5	32.2	16.9	33.5	47.9	5.6	158	59	57	97	97	74	498	22.83	1	Intervention	37	female	4	1	0	0	0	0	1	1	0
69	121	83	71	113	73	72	108	70	148.2	59.5	575.4	39.1	23.3	34.2	44.7	5.9	206	61	70	130	105	110	361	27.0907	2	Intervention	53	female	4	1	0	1	0	0	1	0	1
83	142	90	86	127	86	85	128	86	146.4	44	610.6	29.5	13	29.4	50.9						209	306		20.5291	1	Intervention	56	female	4	0	1	0	0	1	0	0	0
82	112	74	81	109	68	81	113	65	150.5	60.5	679.5	39.3	23.8	34.6	42.8	5.5	299	136	57	217	113	111	320	26.7105	2	Intervention	46	female	4	1	0	1	0	0	1	0	1
67	118	77	63	115	72	63	113	70	146.4	55.5	586.8	37.9	21	32.6	45.6	6.1	258	168	35	200	125	127	324	25.8947	2	Intervention	47	female	4	1	0	1	1	0	0	0	1
71	136	84	64	121	77	64	116	74	146.2	49.5	608.2	34	16.8	31	47.9	6	236	71	55	173	113	105	406	23.1585	1	Intervention	49	female	4	1	0	1	0	1	0	0	1
57	130	81	59	125	80	62	129	86	153.6	58.2	559.4	35.7	20.5	35.3	46.7	5.8	210	64	54	148	103	67	385	24.6684	1	Intervention	58	female	4	1	0	1	0	1	0	0	1
63	150	84	63	142	83	64	137	84	149.9	55.8	632.5	37.2	20.8	33.1	45.2	5.8	375	114	70	279	115	71	409	24.8331	1	Intervention	58	female	4	1	0	1	0	1	0	0	1
67	117	71	69	107	70	70	107	70	148.5	64.1	536.6	40.6	26.6	35.9	44.1	5.4	205	108	44	146	97	127	394	29.0673	2	Intervention	47	female	4	1	0	0	0	0	1	1	0
88	148	94	88	143	93	91	151	91	156.6	63.1	664	38.5	24.3	36.6	43.1	6	246	80	71	161	109	99	502	25.7304	2	Intervention	54	female	4	1	0	1	1	0	0	0	1
66	123	69	66	127	68	65	120	68	179	69	637.4	21.6	14.9	51.3	51.4	5.6	259	172	59	186	109	122	228	21.5349	1	Control	36	male	5	0	0	1	0	1	0	0	1
76	130	74	78	122	74	82	130	81	157	51.3	653.1	21.5	11	38.2	53	6	221	160	45	159	105	64	326	20.8122	1	Control	46	male	5	0	0	1	0	1	0	0	1
65	114	54	67	114	56	67	113	56	156.6	45.2	592.3	14.9	6.7	36.5	58.4	6.2	212	137	87	106	117	58	306	18.4313	0	Control	59	male	5	0	0	1	1	0	0	0	1
71	119	70	72	116	69	68	113	68	166.4	49.1	752.1	19.5	9.6	37.4	53.6	6.4	251	89	48	182	117	103	346	17.7327	0	Control	60	male	5	0	0	1	1	0	0	0	1
98	125	82	80	132	67	92	117	77	165.7	54.7	615	17.7	9.7	42.6	54.7	4.9	149	135	62	67	98	63	227	19.9224	1	Control	33	male	5	0	0	0	0	1	0	1	0
55	117	66	59	101	72	59	114	68	148.8	63.1	442.5	27.8	17.5	43.2	53.4						133	182		28.4986	2	Control	54	male	5	1	1	0	0	0	1	0	0
70	134	78	73	127	81	73	122	74	162	72.8	567.6	28.8	21	49.1	48.9	6.5	288	219	55	197	109	103	318	27.7397	2	Control	46	male	5	1	0	1	0	1	0	0	1
85	104	70	92	100	62	84	93	60	169.4	52.5	410.2	3	1.6	48.2	67.2	5.7	196	86	61	116	93	101	304	18.295	0	Control	51	male	5	0	0	0	1	0	0	1	0
73	120	64	70	123	49	72	116	70	171	55	581.4	14.9	8.2	44.4	56.9	6.2	258	90	93	145	109	82	366	18.8092	1	Control	48	male	5	0	0	1	0	0	1	0	1
75	146	80	77	152	81	80	139	80	163.7	61.2	690.3	35.1	21.5	37.4	44.4						152	163		22.8378	1	Control	60	female	5	1	1	0	0	1	0	0	0
84	116	80	80	114	75	79	111	71	142.5	58.1	441.9	39.8	23.1	33.1	47.8	5.3	250	142	38	190	89	87	318	28.6119	2	Control	59	female	5	1	0	0	0	0	1	1	0
78	193	106	77	174	101	81	170	105	146.6	49.4	744.8	35.9	17.7	30.1	45.3						325	486		22.9858	1	Control	58	female	5	1	1	0	1	0	0	0	0
60	110	64	64	103	64	65	101	61	150.6	38.5	708.3	22.7	8.7	28.3	53.5	5.7	191	36	67	114	103	88	297	16.975	0	Control	44	female	5	0	0	1	0	0	1	0	1
75	107	75	78	110	67	84	106	66	159.6	74.8	509.6	40.8	30.5	41.6	43.6	5.2	209	87	56	137	90	83	429	29.3654	2	Control	56	female	5	1	0	0	0	0	1	1	0
90	138	86	90	143	82	93	135	81	153.4	72.4	499.4	43.6	31.6	38.4	43.4	5.8	207	157	40	141	116	104	328	30.7672	2	Control	53	female	5	1	0	1	0	1	0	0	1
70	106	64	70	107	66	71	99	69	151.3	66.3	567	41.8	27.7	36.4	43.1						141	145		28.9625	2	Control	52	female	5	1	1	0	0	0	1	0	0
74	115	65	70	117	67	68	127	64	158.2	55.3	654.5	33	18.2	35	46.3	5.1	192	63	51	124	94	79	382	22.0959	1	Control	50	female	5	1	0	0	0	0	1	1	0
73	105	74	73	98	65	72	99	63	135.2	40.4	598.2	31.9	12.9	26.2	51.2	6.3	312	106	50	247	107	129	353	22.1018	1	Control	50	female	5	1	0	1	0	0	1	0	1
82	131	77	79	137	72	81	115	68	164.4	53.3	640.5	20.1	10.7	40.4	50	6.2	205	102	58	123	118	138	440	19.7208	1	Control	59	male	6	0	0	1	0	1	0	0	1
72	126	67	75	107	62	75	111	54	164.7	40.9	827.9	21.4	8.8	30.4	52.1	6.1	186	250	119	55	89	36	459	15.0777	0	Control	53	male	6	0	0	0	0	0	1	1	0
70	187	113	76	176	107	75	169	103	174.9	84	507.6	28.3	23.8	57.1	50.4	5.5	264	93	62	206	99	61	322	27.4599	2	Control	60	male	6	1	0	0	1	0	0	1	0
64	139	81	64	131	80	61	137	81	169	66.8	564.6	23.9	16	48.2	52.2	5.9	250	235	36	180	108	68	527	23.3885	1	Control	55	male	6	0	0	1	0	1	0	0	1
65	141	89	63	133	83	60	124	79	167.6	74	562.5	27.5	20.3	50.9	49.9	6.6	270	154	39	209	120	109	308	26.3441	2	Control	56	male	6	1	0	1	0	1	0	0	1
60	148	91	64	133	91	66	131	91	167.4	82.2	550.4	31.1	25.6	53.7	48.1	6.3	243	133	61	165	102	89	318	29.3333	2	Control	57	male	6	1	0	1	0	1	0	0	1
79	120	74	81	123	69	90	130	104	155.9	52.4	715.6	25.2	13.2	37.1	51	5.8	274	103	106	161	102	108	419	21.5595	1	Control	60	male	6	1	0	1	0	1	0	0	1
59	125	75	58	123	78	61	125	74	169.8	74.2	479.5	23.8	17.7	53.6	53.1	5.7	229	92	58	162	97	103	339	25.7353	2	Control	58	male	6	0	0	0	0	1	0	1	0
48	105	60	48	103	60	51	102	63	155	44.8	578	15	6.7	36.1	58.5	6	298	96	78	212	92	55	247	18.6472	1	Control	59	male	6	0	0	0	0	0	1	1	0
73	119	76	66	124	75	90	126	86	165.5	62.1	592.6	23	14.3	45.3	52.2	5.4	202	150	49	136	96	124	174	22.6723	1	Control	46	male	6	0	0	0	0	1	0	1	0
74	143	87	75	140	82	71	141	85	158.4	61.6	553.7	35.6	21.9	37.4	46.3	6	260	103	62	192	90	98	437	24.5511	1	Control	53	female	6	1	0	0	0	1	0	1	0
57	119	74	59	96	59	56	101	59	154.4	55.9	619	35.2	19.7	34.2	46.2	5.7	239	56	77	169	100	60	243	23.4486	1	Control	58	female	6	1	0	1	0	0	1	0	1
67	158	93	76	154	96	70	148	70	155.2	65.9	658.5	40.6	26.8	36.8	42.2						129	173		27.3591	2	Control	55	female	6	1	1	0	0	1	0	0	0
61	128	78	63	116	75	64	122	75	154.4	89.7	470.5	50	44.8	42.1	0						128	192		37.6269	2	Control	54	female	6	1	1	0	0	1	0	0	0
70	115	75	71	112	70	72	113	72	157	63.6	651.3	37.9	24.1	37.2	43.2	4.8	176	58	58	116	91	101	244	25.8023	2	Control	56	female	6	1	0	0	0	0	1	1	0
60	160	76	61	136	75	61	135	73	149	56.5	603.2	36.8	20.8	33.7	45.7	5.9	242	87	93	150	113	163	507	25.4493	2	Control	50	female	6	1	0	1	1	0	0	0	1
61	100	60	63	107	61	62	103	57	147.9	53.9	695	37.5	20.2	31.9	44.5	5.4	269	165	57	200	99	132	300	24.6407	1	Control	56	female	6	1	0	0	0	0	1	1	0
56	162	86	57	152	91	60	149	89	161	83.7	517.8	45	37.7	43.1	41.3	6.1	191	121	44	128	109	131	608	32.2904	2	Control	56	female	6	1	0	1	0	1	0	0	1
75	153	82	78	157	86	67	148	87	155.9	80.6	522	45.3	36.5	41.4	41.2						144	236		33.1622	2	Control	40	female	6	1	1	0	0	1	0	0	0
61	118	74	64	114	71	60	116	67	159.9	49.1	705.4	53.4	26.2	36.9	53.4	5.6	238	116	54	166	91	66	312	19.2037	1	Control	55	male	7	1	0	0	0	0	1	1	0
38	146	87	37	143	80	39	121	70	165.7	56.5	689.5	22.8	12.9	41.3	51.9	6.4	271	97	63	172	109	197	255	20.578	1	Control	58	male	7	0	0	1	0	1	0	0	1
67	128	80	63	127	73	65	124	76	164.4	67.7	478.8	24	16.2	48.8	53.9	5.6	210	102	48	150	107	87	267	25.0487	2	Control	55	male	7	0	0	1	0	1	0	0	1
81	135	97	83	134	92	83	132	90	171.6	93.5	321.4	27.6	25.8	64.2	56.5	6	243	109	36	184	110	134	346	31.7524	2	Control	42	male	7	1	0	1	0	1	0	0	1
89	158	101	81	157	95	83	142	88	159.5	61.1	523.1	23.6	14.4	2.4	53.7						244	369		24.0171	1	Control	58	male	7	0	1	0	1	0	0	0	0
79	145	94	80	147	91	81	146	89	161.1	64.6	572.6	26.1	16.9	45.2	51.1	5	232	130	57	159	92	120	232	24.8909	1	Control	49	male	7	1	0	0	1	0	0	1	0
70	123	63	70	107	59	71	108	62	160.2	58.5	451.2	18.7	10.9	45.1	57.9	5.8	220	152	60	138	96	61	320	22.7945	1	Control	58	male	7	0	0	0	0	0	1	1	0
61	157	97	60	142	89	62	134	80	144.5	45.2	696.4	33	14.9	28.8	48	5.6	262	152	52	185	118	116	356	21.6473	1	Control	56	female	7	1	0	1	0	1	0	0	1
76	119	76	76	119	73	78	120	77	149	57.3	510.8	36.2	20.7	34.6	47.5	5.5	226	69	56	159	99	110	527	25.8096	2	Control	43	female	7	1	0	0	0	0	1	1	0
80	106	64	81	103	63	80	104	57	152.2	44.2	592.4	25.3	11.2	31.3	52.7	6.2	173	62	50	116	109	72	371	19.0806	1	Control	53	female	7	0	0	1	0	0	1	0	1
75	130	81	74	120	79	73	121	78	141.1	57.1	519.7	40.8	23.3	32	45.7						128	176		28.6802	2	Control	48	female	7	1	1	0	0	1	0	0	0
79	112	70	78	113	69	81	103	65	155.5	54	594.6	32.2	17.4	34.6	48	6.3	222	80	58	156	95	113	379	22.3323	1	Control	57	female	7	1	0	0	0	0	1	1	0
80	199	102	79	203	106	80	203	115	139.7	43	759.2	34.6	14.9	26.8	47.2	6.6	252	86	57	179	120	150	423	22.0331	1	Control	55	female	7	1	0	1	1	0	0	0	1
69	107	70	68	101	68	66	101	65	160.2	58.6	571.2	32.7	19.2	37.1	27.8	5.9	219	63	60	145	95	97	277	22.8335	1	Control	52	female	7	1	0	0	0	0	1	1	0
87	137	84	88	134	85	90	132	82	154	74.2	532.7	43.7	32.4	39.3	42.2	6	191	123	38	130	100	123	394	31.2869	2	Control	46	female	7	1	0	1	0	1	0	0	1
78	127	84	83	118	75	85	107	69	151.1	41.7	658	25.2	10.5	29.6	52.3						144	169		18.2645	0	Control	53	female	7	0	1	0	0	0	1	0	0
64	181	107	68	172	109	65	172	105	168	82	543.6	30.8	25.3	53.8	48.4	5.3	188	124	52	118	107	73	366	29.0533	2	Control	51	male	8	1	0	1	1	0	0	0	1
62	145	78	64	149	86	66	139	82	161.2	75.4	499.9	29.6	22.3	50.3	50.1	5.5	322	194	47	254	107	87	324	29.0163	2	Control	45	male	8	1	0	1	0	1	0	0	1
74	137	90	72	122	88	77	137	90	165.2	71.2	470.8	24.5	17.4	51	53.4	5.3	231	74	53	175	89	76	353	26.0891	2	Control	43	male	8	0	0	0	0	1	0	1	0
64	125	84	66	130	85	69	135	90	153.1	48	725.9	23.7	11.4	34.7	51.9	5.9	189	113	48	127	102	113	413	20.4782	1	Control	58	male	8	0	0	1	0	1	0	0	1
61	194	102	67	174	81	59	157	85	165.9	77.3	514.6	29.4	22.7	51.8	50.1						128	137		28.0858	2	Control	58	male	8	1	1	0	0	1	0	0	0
82	125	89	86	129	87	85	125	85	162.2	65.2	597.1	25.4	16.6	46.1	50.3	5.7	225	96	58	155	95	113	253	24.7825	1	Control	32	male	8	1	0	0	0	1	0	1	0
64	171	97	65	150	95	65	154	91	164.7	61	679.8	25.5	15.6	43	50.3	5.9	255	268	41	184	105	67	419	22.4876	1	Control	57	male	8	1	0	1	1	0	0	0	1
65	143	98	69	154	101	67	142	91	151.9	49.6	586.3	30.7	15.2	32.5	49.6	6.1	213	70	60	146	94	90	397	21.4964	1	Control	59	female	8	1	0	0	1	0	0	1	0
75	124	79	77	116	72	78	112	73	148.9	40.1	710.2	25.5	10.2	28.4	51.9	5.9	234	59	102	141	97	89	318	18.0865	0	Control	38	female	8	0	0	0	0	0	1	1	0
64	143	84	72	141	82	68	120	76	154.9	62.2	577.6	37	23	36.9	44.9	5.2	245	154	56	180	101	119	339	25.9231	2	Control	56	female	8	1	0	1	0	1	0	0	1
93	139	95	95	138	93	93	144	97	150.4	62.5	522.3	39.1	24.4	35.9	45.3	6	210	91	70	131	100	126	326	27.6302	2	Control	57	female	8	1	0	1	1	0	0	0	1
103	178	106	109	157	99	106	167	100	149.8	62.8	583.2	40.7	25.6	35	41.9	5.4	182	154	32	134	121	101	433	27.9857	2	Control	43	female	8	1	0	1	1	0	0	0	1
67	130	86	70	127	85	70	123	82	146.8	47.6	675	33.5	15.9	30.1	47.5	5.3	281	137	71	202	93	99	382	22.0879	1	Control	57	female	8	1	0	0	0	1	0	1	0
66	135	77	65	123	77	65	124	74	149.9	67.2	464.6	41.9	28.2	36.7	45.4	6.2	226	82	65	154	107	116	409	29.9065	2	Control	48	female	8	1	0	1	0	1	0	0	1
68	116	72	71	117	74	70	117	72	160.1	62.9	566	35.2	22.1	38.4	45.8	5.2	184	75	52	125	101	102	312	24.5396	1	Control	43	female	8	1	0	1	0	0	1	0	1
69	121	82	78	121	78	77	108	76	160	48.2	643.9	25.5	12.3	33.9	50.4	5.5	189	84	55	128	103	79	339	18.8281	1	Control	42	female	8	0	0	1	0	0	1	0	1
68	119	67	73	117	70	72	118	69	154.3	55.9	480.6	20.8	11.6	42	56.2	5.9	189	70	50	125	93	95	314	23.479	1	Control	48	male	9	0	0	0	0	0	1	1	0
72	108	64	68	108	59	68	108	58	164.4	60.6	625.7	23.5	14.2	44	51.5	6	258	210	38	180	92	60	210	22.4217	1	Control	46	male	9	0	0	0	0	0	1	1	0
81	137	87	85	138	85	81	130	85	160.4	65.1	504.5	24.6	16	46.5	52.8	5.7	169	195	43	118	99	86	238	25.303	2	Control	56	male	9	0	0	0	0	1	0	1	0
61	115	64	54	116	80	61	129	65	160.8	65.9	468.7	24	15.8	47.5	54.3	6.2	205	112	52	144	104	110	274	25.4867	2	Control	53	male	9	0	0	1	0	1	0	0	1
53	134	62	51	112	60	52	114	57	175.3	68.1	517.4	19.8	13.5	51.8	54.9	5.9	198	153	46	126	100	80	258	22.1607	1	Control	50	male	9	0	0	1	0	1	0	0	1
70	114	70	65	112	64	66	114	66	169	65.9	564.2	23.2	15.3	48	52.7	6.6	238	195	36	178	111	197	316	23.0734	1	Control	52	male	9	0	0	1	0	0	1	0	1
68	112	67	58	102	64	65	105	67	170.4	70.7	557.5	23.8	16.8	51.1	51.5	5.9	234	176	35	171	113	122	275	24.349	1	Control	33	male	9	0	0	1	0	0	1	0	1
63	104	51	63	100	53	70	103	53	171	69.6	523.8	22.5	15.7	51.1	53.2	5.8	209	104	56	143	97	53	260	23.8022	1	Control	43	male	9	0	0	0	0	0	1	1	0
71	93	59	64	90	57	60	90	56	150.5	61.3	491.3	37.5	23	36.1	46.8	5.8	198	49	68	129	85	80	379	27.0637	2	Control	39	female	9	1	0	0	0	0	1	1	0
71	129	81	69	124	81	71	127	79	152.6	68.3	470.9	40.6	27.7	38.2	45.4	6.5	243	77	57	179	105	144	371	29.33	2	Control	39	female	9	1	0	1	0	1	0	0	1
80	142	71	76	129	66	73	114	66	151.4	64.5	582.7	41.2	26.6	35.7	43.4	6.3	307	162	44	228	115	130	527	28.139	2	Control	56	female	9	1	0	1	0	1	0	0	1
95	105	74	93	105	69	92	103	67	151.8	57.6	581	36.4	21	34.6	46						276	551		24.9965	1	Control	51	female	9	1	1	0	0	0	1	0	0
86	108	64	85	105	61	84	105	60	167.3	71.5	539.1	36.1	25.8	42.9	44.9	5.8	200	85	59	125	94	87	394	25.5455	2	Control	35	female	9	1	0	0	0	0	1	1	0
80	182	87	80	149	77	82	191	83	144.4	50.5	539.1	37.8	19.1	29.8	44.8	6	262	86	67	187	118	119	403	24.219	1	Control	59	female	9	1	0	1	0	1	0	0	1
83	167	109	85	160	106	83	162	101	146.9	55.7	649	37.8	21.1	32.7	44.5	6	224	73	55	154	102	133	440	25.8114	2	Control	40	female	9	1	0	1	1	0	0	0	1
73	120	65	69	122	64	70	110	57	154.5	55.1	470.9	33.1	18.2	34.8	48.1	6.3	198	76	62	120	104	126	553	23.0831	1	Control	59	female	9	1	0	1	0	0	1	0	1
81	156	86	83	140	84	84	140	81	148.4	66.4	566	43.1	28.6	35.7	42.6	6.2	327	196	47	239	114	145	444	30.1509	2	Control	52	female	9	1	0	1	0	1	0	0	1
67	171	80	65	150	83	61	150	84	152.4	43.7	758.1	29.4	12.8	29.3	49	5.9	258	63	66	184	95	75	502	18.8153	1	Control	58	female	9	0	0	0	0	1	0	1	0
62	118	73	69	128	71	61	123	72	165.5	53.3	647.8	18.9	10.1	40.9	54.2	4	175	80	46	115	94	91	328	19.4595	1	Intervention	45	male	10	0	0	0	0	1	0	1	0
61	105	59	62	101	66	60	107	67	171.6	70.8	510.9	22.4	15.9	52	53.5						129	146		24.0436	1	Intervention	45	male	10	0	1	0	0	0	1	0	0
60	116	78	61	116	80	63	124	81	167.5	70.1	506.1	24.2	17	50.3	52.8	5.9	210	84	49	148	114	161	308	24.9855	1	Intervention	45	male	10	0	0	1	0	0	1	0	1
74	125	68	72	124	66	70	114	65	167.4	69.8	566.3	25	17.4	49.7	50.9	5.9	248	131	38	186	117	163	356	24.9083	1	Intervention	34	male	10	1	0	1	0	1	0	0	1
71	105	66	67	101	63	72	97	64	166.9	49.1	635.6	13.5	6.6	40.3	57.2	5.6	208	118	49	139	90	38	297	17.6266	0	Intervention	39	male	10	0	0	0	0	0	1	1	0
56	120	66	53	112	59	53	111	65	161.4	51.5	490.4	12.9	6.6	42.5	60	5.4	162	81	64	90	97	85	199	19.7697	1	Intervention	47	male	10	0	0	0	0	0	1	1	0
86	150	94	76	143	85	80	148	81	167.2	61.9	645.2	24.2	15	44.4	51.2	5.7	255	79	52	188	91	54	363	22.1421	1	Intervention	55	male	10	0	0	0	0	1	0	1	0
73	112	64	74	106	66	69	95	58	152.4	56.7	572.9	35.4	20.1	34.6	46.6	6.1	303	162	50	229	113	140	324	24.4126	1	Intervention	45	female	10	1	0	1	0	0	1	0	1
72	133	68	71	117	68	74	119	65	150.7	57.4	609	36.8	21.1	34.3	45.3	6.2	322	158	31	258	120	115	348	25.2747	2	Intervention	44	female	10	1	0	1	0	1	0	0	1
68	102	63	68	104	60	71	101	61	151	51.2	618.4	32.3	16.5	32.8	47.7	5.6	224	77	49	161	99	71	324	22.4552	1	Intervention	38	female	10	1	0	0	0	0	1	1	0
75	116	74	76	125	72	79	121	76	150.2	61.7	634.3	40	24.7	34.9	43.1	5	211	65	52	151	101	98	489	27.3492	2	Intervention	45	female	10	1	0	1	0	1	0	0	1
66	118	75	71	113	81	73	117	79	156	79.8	516.6	44.8	35.8	41.3	41.5	6	184	100	38	135	109	106	358	32.7909	2	Intervention	34	female	10	1	0	1	0	0	1	0	1
58	112	67	54	111	71	55	109	66	154.5	65.8	530.3	39.1	25.7	37.8	44.7	5	177	64	55	113	100	75	339	27.5657	2	Intervention	37	female	10	1	0	1	0	0	1	0	1
73	150	77	76	133	72	75	119	66	143.4	46.9	640.6	34	15.9	29.4	48						129	186		22.8073	1	Intervention	47	female	10	1	1	0	0	1	0	0	0
66	111	56	64	99	51	68	98	54	147.6	59	552.3	38.8	22.9	34.1	45.4	6	241	69	65	162	103	111	409	27.0819	2	Intervention	48	female	10	1	0	1	0	0	1	0	1
89	124	77	89	123	74	85	114	72	156.9	59.2	584.4	34.4	20.4	36.6	46.3	5.5	193	71	68	113	99	82	334	24.0478	1	Intervention	38	female	10	1	0	0	0	1	0	1	0
73	127	74	76	114	79	71	124	77	158.2	56.4	560.4	22.7	12.8	41.3	53.9	5.8	285	121	73	198	106	116	397	22.5354	1	Intervention	59	male	11	0	0	1	0	1	0	0	1
53	108	56	63	125	68	60	124	66	151.6	50.3	642.5	23.7	11.9	36.4	52.7	5.3	174	53	57	111	99	77	330	21.8862	1	Intervention	59	male	11	0	0	0	0	0	1	1	0
58	114	69	63	120	74	59	119	71	159.4	53.1	532.5	17.9	9.5	41.3	56.7	5.8	235	76	67	166	110	76	328	20.8986	1	Intervention	50	male	11	0	0	1	0	0	1	0	1
92	150	91	96	137	91	95	143	89	164.1	84.1	513.1	32.3	27.2	53.9	48.2	6.1	240	179	40	169	114	127	406	31.2305	2	Intervention	50	male	11	1	0	1	1	0	0	0	1
69	181	99	70	170	97	68	172	100	163.6	59.3	599.8	22.8	13.5	43.4	52.8	5.9	250	57	76	169	113	133	223	22.1558	1	Intervention	56	male	11	0	0	1	1	0	0	0	1
58	157	88	73	148	96	71	149	99	167.4	65.6	515.1	22.4	14.7	48.2	54	5.8	241	85	50	182	105	77	291	23.4095	1	Intervention	54	male	11	0	0	1	1	0	0	0	1
63	121	75	63	113	72	64	116	70	161.9	56.2	499.6	17.7	9.9	43.9	57.3	6	209	99	46	148	94	48	281	21.4409	1	Intervention	56	male	11	0	0	0	0	0	1	1	0
74	140	86	73	128	80	74	123	81	165.6	62.2	530.6	21.7	13.5	46.2	54.5						141	226		22.6814	1	Intervention	60	male	11	0	1	0	0	1	0	0	0
83	137	69	80	125	71	87	125	78	162.6	47	715.9	17.6	8.3	36.7	54.9	5.9	187	141	64	110	88	52	290	17.7769	0	Intervention	53	male	11	0	0	0	0	1	0	1	0
69	115	80	68	109	79	72	117	79	144	50.4	658.5	36.4	18.3	30.4	46	5.4	226	58	75	148	95	120	368	24.3056	1	Intervention	49	female	11	1	0	0	0	0	1	1	0
65	130	90	70	127	89	70	115	86	153.8	67.2	588.6	41	27.6	37.3	42.9	6	228	76	65	153	105	85	368	28.409	2	Intervention	52	female	11	1	0	1	0	1	0	0	1
76	187	107	76	171	103	75	163	91	151.3	78.6	455.5	46.9	36.9	39.2	42.5	5.8	235	77	67	159	103	91	377	34.3356	2	Intervention	40	female	11	1	0	1	1	0	0	0	1
55	121	79	55	121	89	55	118	77	157.9	55.6	714.2	34.1	19	34.6	45.1	5.3	219	77	52	158	89	83	298	22.3003	1	Intervention	48	female	11	1	0	0	0	1	0	1	0
69	122	76	70	112	75	72	107	72	157.6	59.9	638.6	35.2	21.1	36.6	44.9	5.8	206	115	44	144	101	141	228	24.1165	1	Intervention	38	female	11	1	0	1	0	0	1	0	1
72	103	73	68	100	67	73	105	69	163.5	71.7	559.8	38.5	27.6	41.4	43.7	5.5	251	100	51	187	107	104	480	26.8215	2	Intervention	39	female	11	1	0	1	0	0	1	0	1
66	131	88	64	128	85	67	123	80	157.4	49.1	631.9	28.7	14.1	33.1	49.7	5.6	265	53	75	181	89	76	542	19.8186	1	Intervention	60	female	11	0	0	0	0	1	0	1	0
68	123	84	64	129	79	67	117	76	149.6	68.2	514.8	42.3	28.8	37.1	43.5	5.7	251	113	58	180	97	121	346	30.4734	2	Intervention	41	female	11	1	0	0	0	1	0	1	0
81	109	73	83	106	73	83	109	74	153.9	55.7	606.5	34.4	19.2	34.5	46.5						134	236		23.5168	1	Intervention	49	female	11	1	1	0	0	0	1	0	0
63	97	58	66	96	61	62	94	58	148.8	49.1	673.1	32.7	16.1	31.3	47.3	5.6	201	50	73	124	94	111	448	22.1756	1	Intervention	37	female	11	1	0	0	0	0	1	1	0
52	145	74	52	136	71	55	134	66	155.1	55.1	542.6	22.4	12.3	40.5	54.3	5.5	210	80	56	153	103	86	300	22.9049	1	Intervention	55	male	12	0	0	1	0	1	0	0	1
70	99	58	69	108	58	67	104	59	169.5	65	519.9	20.8	13.5	48.8	54.8	5.1	181	103	54	124	87	65	334	22.6242	1	Intervention	59	male	12	0	0	0	0	0	1	1	0
82	130	87	83	136	89	79	122	82	156.6	64.6	532.3	27	17.4	44.7	51.4						142	159		26.342	2	Intervention	52	male	12	1	1	0	0	1	0	0	0
67	119	77	65	116	76	68	117	77	160.3	70.1	482.5	26.9	18.9	48.5	52.1	5.3	181	84	37	139	96	112	258	27.2804	2	Intervention	46	male	12	1	0	0	0	0	1	1	0
75	124	72	78	121	71	77	120	71	155	45.8	522.7	13.3	6.1	37.6	60.3	5.9	164	56	58	105	92	80	448	19.0635	1	Intervention	58	male	12	0	0	0	0	1	0	1	0
74	169	96	78	154	96	79	154	100	161.1	63.7	479.3	34.2	21.8	39.4	48.4	6	242	160	51	178	119	93	507	24.5442	1	Intervention	59	male	12	1	0	1	1	0	0	0	1
59	128	68	62	118	67	61	114	64	169.5	78.3	509.2	27.6	21.6	53.8	50.8						128	122		27.2535	2	Intervention	52	male	12	1	1	0	0	1	0	0	0
85	156	93	83	152	89	81	143	87	163.6	62.5	576.5	23.9	14.9	45.1	52.3	5.1	259	130	60	195	104	112	290	23.3514	1	Intervention	52	male	12	0	0	1	0	1	0	0	1
70	145	80	72	126	82	73	127	82	148.3	46	675.7	31.5	14.5	29.9	48.5						145	309		20.9158	1	Intervention	53	female	12	1	1	0	0	1	0	0	0
81	126	80	77	114	74	80	119	74	155.2	57.8	642.6	35.2	20.3	35.4	45.2	5.4	208	113	44	158	97	111	459	23.9963	1	Intervention	36	female	12	1	0	0	0	0	1	1	0
69	139	70	68	130	72	68	124	70	162.6	74.7	400.3	39.1	29.2	42.7	48.1	5.5	162	140	47	108	99	65	451	28.254	2	Intervention	59	female	12	1	0	0	0	1	0	1	0
64	157	97	72	145	91	78	132	93	140.6	47.4	622.3	35.5	16.8	29.1	47.7	5.7	227	67	69	163	115	113	330	23.9777	1	Intervention	55	female	12	1	0	1	1	0	0	0	1
76	126	76	76	128	77	80	137	77	163.4	67.9	527.6	35.8	24.3	41	45.7	5.3	192	99	45	140	91	108	406	25.4311	2	Intervention	35	female	12	1	0	0	0	1	0	1	0
70	119	67	70	101	62	70	106	63	143.4	39.5	707.8	29.1	11.5	26.7	50.9						170	305		19.2087	1	Intervention	57	female	12	0	1	0	0	0	1	0	0
62	95	58	55	93	51	57	96	50	159.1	54.9	663.3	31.7	17.4	35.4	46.6	5.3	238	59	70	168	91	86	371	21.6886	1	Intervention	35	female	12	1	0	0	0	0	1	1	0
71	106	63	70	105	61	75	103	63	154.6	53.9	694.5	33.9	18.3	33.6	45.6	5.6	314	75	70	238	91	114	542	22.5512	1	Intervention	44	female	12	1	0	0	0	0	1	1	0
89	136	83	96	125	83	98	124	82	151.9	49.4	622.7	30.7	15.2	32.4	48.8	4.9	237	51	93	152	92	79	304	21.4097	1	Intervention	46	female	12	1	0	0	0	1	0	1	0
77	113	66	80	106	65	80	103	61	165	58	591.6	28.2	15.8	37.8	48.9	5.4	241	66	75	167	93	104	444	21.3039	1	Intervention	43	female	12	0	0	0	0	0	1	1	0
72	101	64	73	109	68	73	102	61	154	55.6	575.9	33.8	18.8	34.7	47.3						157	220		23.4441	1	Intervention	50	female	12	1	1	0	0	0	1	0	0
76	151	82	82	137	78	84	142	82	173.4	85.8	482.9	28.5	24.5	58.1	50.5	6.5	193	131	45	127	111	104	363	28.5357	2	Intervention	44	male	13	1	0	1	0	1	0	0	1
48	140	76	50	136	81	52	138	83	166.9	61.2	602.9	22.4	13.7	45	52.6	5.6	185	116	29	136	108	78	348	21.9704	1	Intervention	50	male	13	0	0	1	0	1	0	0	1
57	180	68	55	107	62	56	107	66	161.5	66.5	537.1	26.7	17.8	46.2	51.6	6.8	195	137	42	133	100	110	302	25.4963	2	Intervention	56	male	13	1	0	1	0	1	0	0	1
118	155	107	115	146	104	115	152	105	172.4	83.8	574.5	29.7	24.9	55.8	48	5.8	267	227	44	193	107	91	318	28.1948	2	Intervention	41	male	13	1	0	1	1	0	0	0	1
55	128	77	57	124	78	57	135	71	163.3	48.5	653.8	17.5	8.5	37.9	55.9	6	205	109	45	142	88	65	291	18.1873	0	Intervention	59	male	13	0	0	0	0	1	0	1	0
50	160	72	49	149	71	48	147	65	150	37.2	777.2	17.4	6.5	29.1	56.2	6.4	213	79	85	121	120	100	253	16.5333	0	Intervention	60	male	13	0	0	1	1	0	0	0	1
85	154	83	85	153	87	85	154	87	168.6	70	592.3	25.4	17.8	49.5	50.4	6	228	101	48	167	108	86	298	24.6254	1	Intervention	41	male	13	1	0	1	0	1	0	0	1
71	114	65	75	112	68	69	109	62	155.5	46.7	726.9	29.8	13.8	31.1	48.4	6.4	204	101	61	133	101	75	433	19.3133	1	Intervention	58	female	13	0	0	1	1	0	0	0	1
75	173	101	77	161	104	80	170	113	144.8	48.5	621	34.2	16.6	30.3	47.8						135	239		23.1315	1	Intervention	55	female	13	1	1	0	1	0	0	0	0
74	126	78	74	117	76	76	128	71	148.5	43.4	755.9	30.2	13.1	28.8	48.4	5.7	180	46	81	95	91	67	379	19.6805	1	Intervention	37	female	13	1	0	0	0	1	0	1	0
78	105	68	72	100	61	74	104	67	163.4	51.6	684.7	28.1	14.5	35	48.3	5.9	224	92	51	160	102	100	310	19.3262	1	Intervention	41	female	13	0	0	1	0	0	1	0	1
76	145	83	70	148	78	71	126	77	143.3	55	631.6	39.5	21.7	31.5	44.4	6.8	309	120	57	227	114	118	353	26.7837	2	Intervention	48	female	13	1	0	1	0	1	0	0	1
60	103	64	62	108	62	64	109	71	152.1	61	618.6	38.3	23.4	35.5	43.9						127	207		26.3676	2	Intervention	39	female	13	1	1	0	0	0	1	0	0
85	99	69	85	94	68	86	96	65	151.5	56.1	672	36.3	20.4	33.7	44.6	5.7	234	86	55	167	100	73	326	24.442	1	Intervention	35	female	13	1	0	1	0	0	1	0	1
119	137	88	117	129	81	113	122	83	146.8	67.2	631.6	43.4	29.2	35.8	41.1						322	404		31.1829	2	Intervention	39	female	13	1	1	0	0	1	0	0	0
68	126	82	70	131	71	69	110	81	143.8	46.7	652.1	34	15.9	29.3	48	6.4	290	83	78	203	103	132	388	22.5839	1	Intervention	58	female	13	1	0	1	0	1	0	0	1
71	140	86	74	131	83	73	137	80	170	67						5.6	216	119	46	159	115	111	304	23.1834	1	Intervention	58	male	14		0	1	0	1	0	0	1
60	120	67	59	119	66	62	116	64	172.5	62.9	559.4	18.2	11.4	48.8	54.8	5.5	222	163	40	161	103	45	351	21.1384	1	Intervention	36	male	14	0	0	1	0	0	1	0	1
75	162	104	76	147	102	77	146	95	170	69.1	551.6	23.9	16.5	49.9	36	5.8	251	113	42	191	112	138	353	23.91	1	Intervention	48	male	14	0	0	1	1	0	0	0	1
89	155	81	92	154	82	91	154	84	162	54.5	714.6	23.7	12.9	39.4	27.9	6.7	204	404	23	118	111	96	502	20.7667	1	Intervention	56	male	14	0	0	1	0	1	0	0	1
64	110	64	62	106	61	68	102	65	161.4	53.2	529.3	16.5	8.6	41.5	57.8	6	224	115	43	160	108	81	293	20.4223	1	Intervention	57	male	14	0	0	1	0	0	1	0	1
61	131	75	62	144	64	61	133	72	156	65.2	541.6	28	18.3	44.4	50.8	5.9	224	115	51	157	107	68	324	26.7916	2	Intervention	52	male	14	1	0	1	0	1	0	0	1
61	128	77	65	131	77	62	115	73	154.5	59.5		27.4									140	208		24.9264	1	Intervention	51	male	14	1	1	0	0	1	0	0	0
59	156	93	58	153	84	55	155	84	152.5	49.6		24.6	12.2	35.4	25.5	6	254	119	53	180	99	33	339	21.3276	1	Intervention	55	male	14	0	0	0	0	1	0	1	0
92	131	82	95	132	82	90	125	67	157.8	62.1	583	35	21.7	38	45.6	5.6	260	124	54	193	105	76	324	24.9389	1	Intervention	34	female	14	1	0	1	0	1	0	0	1
74	138	84	77	125	83	77	121	80	149	51.1		34.2									152	290		23.017	1	Intervention	58	female	14	1	1	0	0	1	0	0	0
73	109	63	64	101	64	70	100	64	144.2	40.3		29.5				5.4	220	57	67	143	81	67	330	19.3809	1	Intervention	48	female	14	0	0	0	0	0	1	1	0
63	117	65	62	106	62	65	107	63	151.8	44.6	602.7	26.1	11.6	31.3	52	5.6	210	103	58	135	93	102	351	19.3549	1	Intervention	55	female	14	0	0	0	0	0	1	1	0
83	132	68	82	106	66	82	99	65	135	52	489.6	40.6	21.2	29.3	47.4	6.2	202	57	63	129	100	101	419	28.5322	2	Intervention	52	female	14	1	0	1	0	0	1	0	1
67	116	70	70	111	70	68	111	66	141.8	55.7	479.7	39.3	21.9	32	47.4	5.7	218	219	32	153	114	91	397	27.7015	2	Intervention	46	female	14	1	0	1	0	0	1	0	1
85	113	69	82	111	68	84	112	70	164	60.1		30				5.2	206	142	43	141	100	154	302	22.3453	1	Intervention	41	female	14	1	0	1	0	0	1	0	1
55	136	82	57	137	79	57	130	78	174.4	74	541.2	24.7	18.3	52.8	51.8	5.9	210	201	48	135	112	114	281	24.3298	1	Intervention	52	male	15	0	0	1	0	1	0	0	1
54	165	91	55	180	96	52	174	92	144.4	35.6	757.3	18.1	6.4	27.6	56.5	5.9	198	81	52	141	110	111	351	17.0732	0	Intervention	58	male	15	0	0	1	1	0	0	0	1
70	155	95	74	148	89	71	147	88	164.5	66.6	556.1	25.6	17	47	51.8						235	269		24.6117	1	Intervention	59	male	15	1	1	0	1	0	0	0	0
70	126	74	69	123	74	68	122	73	151.1	52.4	680.7	26.3	13.8	36.6	50.6	5.6	190	71	62	116	110	117	484	22.951	1	Intervention	55	male	15	1	0	1	0	1	0	0	1
55	111	76	51	110	74	54	110	75	163	62.9	622.7	25.6	16.1	44.4	50.6	5.1	257	232	34	189	95	106	433	23.6742	1	Intervention	50	male	15	1	0	0	0	0	1	1	0
66	159	93	66	141	88	69	150	94	163.1	64.6	508.1	23.6	15.2	46.8	53.7	5.5	255	72	75	170	108	67	286	24.2842	1	Intervention	55	male	15	0	0	1	1	0	0	0	1
82	196	133	79	182	123	79	176	116	165.7	78.5	519.6	28.6	22.5	53.1	49.7	6	327	222	61	227	117	85	344	28.5907	2	Intervention	36	male	15	1	0	1	1	0	0	0	1
74	151	100	75	149	101	75	145	104	164.9	88.3	369	31.2	27.5	57.7	53.1	6.1	239	264	48	152	114	128	361	32.4728	2	Intervention	55	male	15	1	0	1	1	0	0	0	1
74	131	87	77	131	88	77	124	81	148.8	59.5	600.1	39.3	23.4	34.1	44.4	6	228	84	54	162	98	130	463	26.8727	2	Intervention	52	female	15	1	0	0	0	1	0	1	0
68	98	65	68	108	70	69	112	58	158.5	68.7	585.1	39.6	27.2	39	43.2	5.8	217	65	49	155	101	99	502	27.3463	2	Intervention	43	female	15	1	0	1	0	0	1	0	1
65	131	81	65	124	77	64	123	79	152.6	54.4	578	33.1	18	34.4	47.6	5.4	193	114	48	131	95	93	409	23.3609	1	Intervention	43	female	15	1	0	0	0	1	0	1	0
78	127	83	82	113	77	79	119	78	147.7	69.5	496.2	43.7	30.4	36.8	43.3	5.6	196	72	52	131	116	84	423	31.8584	2	Intervention	36	female	15	1	0	1	0	0	1	0	1
64	109	70	64	107	71	64	109	70	155	56.1	630.4	34	19.1	34.9	46	5.8	181	82	62	108	84	98	348	23.3507	1	Intervention	36	female	15	1	0	0	0	0	1	1	0
77	137	82	80	130	82	82	126	83	149.1	59.6	560.1	38	22.6	34.9	45.1	5.7	297	111	63	215	109	131	467	26.8096	2	Intervention	40	female	15	1	0	1	0	1	0	0	1
63	109	63	64	114	67	63	107	64	152.5	63.4	544.6	38.7	24.5	36.7	44.8	5.6	172	35	49	121	96	106	267	27.2615	2	Intervention	35	female	15	1	0	0	0	0	1	1	0
49	123	68	48	115	65	49	115	67	134	32.6	849.6	29.3	9.6	22.1	52.1	6.1	231	113	66	151	87	116	565	18.1555	0	Intervention	50	female	15	0	0	0	0	0	1	1	0
76	137	88	76	132	85	77	139	89	142.2	51.9	561.9	36.8	19.1	31.1	47	5.3	222	189	62	136	96	134	304	25.6666	2	Intervention	40	female	15	1	0	0	0	1	0	1	0
67	125	80	72	122	87	82	143	104	153.5	81.1	470.8	47	38.1	40.4	41.8						141	215		34.4195	2	Intervention	40	female	15	1	1	0	0	1	0	0	0
70	114	71	75	113	69	70	108	71	156.8	79.6	405.8	44.6	35.5	41.4	45	5.8	202	77	49	142	111	103	400	32.3758	2	Intervention	42	female	15	1	0	1	0	0	1	0	1
57	123	74	61	122	73	63	122	76	175.6	72.7	491.8	21.7	15.8	53.9	54.5	5.4	206	86	86	109	100	54	259	23.5768	1	Control	57	male	16	0	0	1	0	1	0	0	1
63	128	69	63	120	67	63	123	69	156.2	47.1	546.5	14.9	7	38	58.6	6.3	190	63	55	131	127	86	290	19.3045	1	Control	52	male	16	0	1	0	0	1	0	0	0
56	122	66	63	124	66	61	114	61	159.6	46.8	722.3	18.3	8.6	36.2	54.1	5.7	221	54	56	163	108	147	250	18.373	0	Control	41	male	16	0	0	1	0	1	0	0	1
57	124	81	55	126	77	57	125	80	168.2	67.9	341.2	13.6	9.2	55.7	63.3	6.6	223	179	49	145	120	179	281	24.0004	1	Control	43	male	16	0	0	1	0	1	0	0	1
92	147	101	92	146	107	94	145	104	173	64	591.8	20.2	12.9	48.4	53.3	5.6	259	203	52	176	93	113	256	21.3839	1	Control	39	male	16	0	0	0	1	0	0	1	0
85	143	99	85	148	95	86	141	98	174.9	78.9	526.3	25.7	20.3	55.6	51.1	6.9	253	257	67	164	135	75	263	25.7927	2	Control	44	male	16	1	1	0	1	0	0	0	0
66	128	79	65	129	75	67	128	73	177	79.3	542.4	25.3	20.1	56.1	50.8	6.1	149	86	34	104	97	99	297	25.312	2	Control	41	male	16	1	0	0	0	1	0	1	0
64	194	98	63	207	106	69	193	109	172	64.8	492.1	18.2	11.8	50.2	56.5	5.8	253	90	90	157	119	71	391	21.9037	1	Control	52	male	16	0	0	1	1	0	0	0	1
72	130	87	73	129	89	75	129	85	161.2	67.2	442.2	24	16.1	48.4	55.1	5.9	285	238	41	216	120	150	308	25.8606	2	Control	55	male	16	0	0	1	0	1	0	0	1
76	142	88	87	134	94	78	138	91	165.4	73.7	547.9	27.6	20.3	50.6	49.8	6.1	246	263	36	175	115	105	274	26.9399	2	Control	36	male	16	1	0	1	0	1	0	0	1
72	129	76	67	123	76	69	136	77	172.4	56.6	652.8	18.2	10.3	43.9	54.1	5.8	273	138	87	167	88	106	330	19.0433	1	Control	56	male	16	0	0	0	0	1	0	1	0
82	141	84	86	132	84	83	137	83	166.3	69.8	531.2	25.6	17.9	49.2	51.7	10.9	246	172	42	179	400	521	290	25.2389	2	Control	50	male	16	1	1	0	0	1	0	0	0
56	120	69	58	110	67	59	111	65	162.9	64	509.7	23.01	14.7	46.7	53.9	6.1	233	151	37	175	93	115	463	24.1178	1	Control	50	male	16	0	0	0	0	0	1	1	0
67	104	64	69	105	64	69	98	66	152.9	47.9	750.9	31	14.8	31.4	47	5.4	274	102	60	200	89	109	328	20.489	1	Control	32	female	16	1	0	0	0	0	1	1	0
75	152	90	81	144	90	81	148	98	157.6	59.5	571.8	34.4	20.5	36.7	46.6	6	290	145	49	223	130	177	444	23.9555	1	Control	50	female	16	1	1	0	1	0	0	0	0
64	129	71	59	115	61	57	126	72	153.3	55	628.9	34.4	18.9	34.1	46.2	5.2	152	37	73	81	97	99	263	23.4034	1	Control	41	female	16	1	0	0	0	1	0	1	0
82	132	88	86	121	87	84	115	82	150.1	62.1	530.2	39.9	24.8	35.2	45.2	6.3	165	72	70	87	112	133	306	27.5632	2	Control	57	female	16	1	0	1	0	1	0	0	1
79	121	75	82	113	71	84	116	75	158.7	68.2	565.6	38.9	26.5	39.2	44	6.6	227	64	54	159	116	121	577	27.0789	2	Control	46	female	16	1	0	1	0	0	1	0	1
91	114	68	92	110	69	91	116	71	150	60.8	532.1	38.6	23.5	35.2	45.7	6.6	153	50	59	91	98	108	356	27.0222	2	Control	47	female	16	1	0	0	0	0	1	1	0
53	142	77	53	129	75	55	131	75	149	57.3	528.8	37	21.2	34.1	46.9	5.5	198	147	40	135	98	157	361	25.8096	2	Control	53	female	16	1	0	1	0	1	0	0	1
58	146	93	61	134	89	63	123	88	154.9	90.4	411.3	50.1	45.3	42.3		6.1	195	94	42	141	93	117	302	37.6761	2	Control	32	female	16	1	0	0	0	1	0	1	0
78	106	66	80	107	67	76	109	63	146.4	55.9	599.1	38.5	21.5	32.5	45.3	6.1	225	91	42	168	113	97	314	26.0813	2	Control	52	female	16	1	0	1	0	0	1	0	1
75	123	75	71	126	71	76	117	72	153.9	66.4	559.1	40	26.6	37.5	43.8	5.5	199	87	49	137	107	103	371	28.0344	2	Control	44	female	16	1	0	1	0	1	0	0	1
63	120	80	63	113	69	70	114	70	173.6	54.5	590.6	12.7	6.9	45.1	57.6	5.8	188	77	73	112	113	69	348	18.0841	0	Control	40	male	16	0	0	1	0	0	1	0	1
70	144	79	71	138	77	70	140	77	156.9	62.7	531.3	26.1	16.4	43.9	52.2	5.5	171	136	38	115	107	109	308	25.4696	2	Intervention	55	male	17	1	0	1	1	0	0	0	1
85	127	77	86	125	84	90	125	79	170.2	72.6	550	25.6	18.6	51.2	51.1						262	319		25.0621	2	Intervention	46	male	17	1	1	0	0	1	0	0	0
57	137	68	60	126	68	62	126	72	168.3	61.4	567	21	12.9	46	53.9						165	291		21.677	1	Intervention	54	male	17	0	1	0	0	1	0	0	0
72	113	71	75	105	67	78	109	67	175.3	51.2	734.8	15	7.7	41.2	54.9	5	207	93	50	147	105	85	320	16.6612	0	Intervention	39	male	17	0	0	1	0	0	1	0	1
72	129	76	74	123	76	72	122	72	154.9	61.1	543.9	26.7	16.3	42.4	51.9	5.9	193	111	34	149	103	183	308	25.4647	2	Intervention	59	male	17	1	0	1	0	1	0	0	1
75	111	75	75	116	72	77	120	78	167.4	56.7	574.4	18.1	10.3	44	55.4	5.6	219	144	33	167	97	109	371	20.2336	1	Intervention	48	male	17	0	0	0	0	0	1	1	0
69	119	72	68	116	70	65	119	68	164.1	74.4	571.5	29.2	21.7	50	48						156	254		27.6284	2	Intervention	44	male	17	1	1	0	0	0	1	0	0
67	154	93	69	135	86	71	136	85	165.5	60.4	642	22.6	13.7	44.3	51.7	5.5	261	229	48	190	106	118	258	22.0516	1	Intervention	39	male	17	0	0	1	0	1	0	0	1
77	123	76	77	117	74	77	114	77	151.6	82	456.8	48.3	39.6	39.9		5.8	275	154	37	208	112	129	471	35.6792	2	Intervention	48	female	17	1	0	1	0	0	1	0	1
85	135	88	90	132	91	93	128	82	162.3	60	603.2	32.8	19.7	37.9	46.3	6	167	236	33	109	117	125	391	22.7779	1	Intervention	39	female	17	1	0	1	0	1	0	0	1
82	139	82	78	126	86	75	122	73	146.2	58.7	595.4	39.9	23.4	33.4	44.3	5.6	202	106	55	137	102	116	320	27.4627	2	Intervention	46	female	17	1	0	1	0	1	0	0	1
71	118	71	68	116	67	62	111	69	155.6	50.4	724.2	31.6	15.9	32.6	46.8	5.6	239	157	47	183	93	95	444	20.8167	1	Intervention	46	female	17	1	0	0	0	0	1	1	0
72	145	80	79	137	72	76	132	78	159.6	56.9	673.5	33.4	19	35.7	45.7	6	328	140	43	264	119	116	339	22.3381	1	Intervention	49	female	17	1	0	1	0	1	0	0	1
83	120	75	82	112	70	83	111	72	153.5	83.9	432.5	48.3	40.5	40.8		5.7	233	127	49	171	102	116	548	35.6078	2	Intervention	47	female	17	1	0	1	0	0	1	0	1
64	145	90	62	137	83	64	135	80	153.6	78.5	534.1	45.8	36	39.9	41.1	5.5	234	63	62	165	93	95	394	33.2726	2	Intervention	50	female	17	1	0	0	0	1	0	1	0
75	138	82	69	129	83	67	130	85	156.2	55.1	633.5	33.5	18.5	34.6	46.6	5.8	189	122	43	129	114	70	346	22.5834	1	Intervention	51	female	17	1	0	1	0	1	0	0	1
80	115	74	81	110	69	80	109	68	155.4	61.6	546.9	36.7	22.6	36.7	45.9	5.7	183	102	34	137	98	118	361	25.5081	2	Intervention	46	female	17	1	0	0	0	0	1	1	0
59	92	52	57	95	56	58	92	54	154	48.5	639.6	29.7	14.4	32.3	49.3	5.6	256	120	43	200	107	84	312	20.4503	1	Intervention	55	female	17	0	0	1	0	0	1	0	1
72	125	81	72	124	81	71	126	83	147.9	62.2	557.6	40.6	25.3	34.8	44.2						199	351		28.4351	2	Intervention	45	female	17	1	1	0	0	1	0	0	0
64	158	109	65	150	97	64	152	101	162	82.3	561.2	43.8	36	43.4	40.8	5.6	211	111	38	161	110	129	391	31.3596	2	Intervention	44	female	17	1	0	1	1	0	0	0	1
80	138	85	82	121	85	81	130	83	166.9	73.6	494.5	26	19.1	51.7	52	6.2	268	140	44	201	120	128	406	26.422	2	Control	49	male	18	1	0	1	0	1	0	0	1
98	166	115	103	177	116	95	161	111	165.7	77.8	513.5	28.1	21.9	53	50	6.4	245	110	52	176	92	79	385	28.3357	2	Control	36	male	18	1	0	0	1	0	0	1	0
67	126	71	67	125	70	67	119	70	169.8	81.5	413.5	26.3	21.4	57	53.9	6.2	241	141	61	169	97	141	403	28.2672	2	Control	49	male	18	1	0	1	0	1	0	0	1
58	113	55	60	115	56	65	114	61	170.6	52.2	506.1	8.5	4.4	45.3	61.9	6.1	181	100	44	119	114	129	237	17.9355	0	Control	52	male	18	0	0	1	0	0	1	0	1
72	110	62	76	101	59	76	102	60	158	56	589.8	22.8	12.8	40.9	53	6.1	213	118	31	167	98	74	308	22.4323	1	Control	51	male	18	0	0	0	0	0	1	1	0
71	115	66	72	110	63	62	107	62	172.4	63.4	576.1	20.1	12.7	48.1	53.8	6.4	165	78	42	113	101	93	320	21.3312	1	Control	45	male	18	0	0	1	0	0	1	0	1
59	123	64	65	116	60	61	113	59	160.5	61.6	536.4	23.8	14.7	44.4	53.2	6.3	147	78	41	96	89	138	379	23.9128	1	Control	58	male	18	0	0	0	0	0	1	1	0
60	117	62	75	109	59	87	117	59	175.4	69.9	336.2	9.5	6.6	60	65.2	6.5	215	136	45	154	114	61	240	22.7205	1	Control	38	male	18	0	0	1	0	0	1	0	1
70	128	70	76	127	73	78	122	75	172.6	73.8	518.2	23.8	17.6	53.3	52.4	6.1	227	118	57	167	108	124	368	24.7728	1	Control	45	male	18	0	0	1	0	1	0	0	1
81	136	91	82	135	87	90	133	85	161	49.5	608.7	17.2	8.5	38.8	56.4	6.1	182	64	64	118	109	111	388	19.0965	1	Control	56	male	18	0	0	1	0	1	0	0	1
90	111	74	90	110	73	89	112	74	172.5	83.3	469.6	26.8	22.3	57.8	51.6						134	226		27.9941	2	Control	40	male	18	1	1	0	0	0	1	0	0
72	120	70	77	113	66	77	111	68	152	52.2	654.4	33.2	17.3	33	46.7						332	491		22.5935	1	Control	38	female	18	1	1	0	0	0	1	0	0
75	96	58	75	97	58	70	97	57	154.4	46.1	523.2	23.2	10.7	33.5	54.2	6.2	246	54	75	164	84	88	262	19.3378	1	Control	46	female	18	0	0	0	0	0	1	1	0
76	105	69	76	105	65	77	110	66	143.8	59.2	542.7	40.6	24	33.3	44.9	6.2	261	112	54	191	112	125	263	28.6289	2	Control	44	female	18	1	0	1	0	0	1	0	1
76	132	93	78	122	85	80	123	83	157.3	61.8	676.4	37.2	23	36.6	43.4	6.8	186	101	37	137	117	121	448	24.9765	1	Control	40	female	18	1	0	1	0	1	0	0	1
110	140	107	107	142	107	106	142	111	142.5	79.5	392.5	51.6	41	36.3							248	345		39.1505	2	Control	33	female	18	1	1	0	1	0	0	0	0
59	120	72	68	118	75	68	124	70	150	51	590.6	32.6	16.6	32.5	48.4	6.2	285	172	52	211	106	154	290	22.6667	1	Control	48	female	18	1	0	1	0	1	0	0	1
67	142	78	69	125	74	74	124	76	152.9	66.4	530	40.4	26.8	37.3	44.3	6.3	201	82	49	141	112	97	285	28.4023	2	Control	46	female	18	1	0	1	0	1	0	0	1
65	137	73	65	117	67	64	126	70	167.9	84.3	520.3	42	35.4	45.8	42.2	6.5	181	94	47	118	106	98	326	29.9038	2	Control	42	female	18	1	0	1	0	1	0	0	1
72	95	59	71	98	63	69	93	60	164.3	81.8	432.2	42.1	34.4	44.4	44.7	5.9	168	50	60	101	90	82	356	30.3025	2	Control	40	female	18	1	0	0	0	0	1	1	0
86	163	107	79	178	103	80	171	100	151	51.8	591.2	33.1	17.1	32.8	48.1	6.3	257	91	48	197	110	119	388	22.7183	1	Control	57	female	18	1	0	1	1	0	0	0	1
75	192	109	73	187	111	74	179	111	172.9	70.3	577.5	23.6	16.6	50.9	51.5	6.1	219	105	47	162	113	156	400	23.5161	1	Control	42	male	19	0	0	1	1	0	0	0	1
74	111	65	71	111	63	71	110	64	168.4	76.7	450	25	19.2	54.5	53.2	16.7	186	103	40	128	371	491	444	27.0465	2	Control	36	male	19	1	1	0	0	0	1	0	0
90	154	84	88	144	81	85	141	83	154	63.4	474.5	26.4	16.7	44.3	53.3	6	228	226	26	169	112	87	385	26.733	2	Control	56	male	19	1	0	1	0	1	0	0	1
71	120	61	68	119	67	70	126	60	162.5	71.7	504	26.4	18.9	50.1	51.5	5.8	187	176	39	129	111	92	377	27.1527	2	Control	38	male	19	1	0	1	0	1	0	0	1
69	134	74	74	120	69	78	122	73	170.2	62.1	593	21.4	13.3	46.3	53.3	5.6	217	78	46	167	108	149	291	21.4374	1	Control	54	male	19	0	0	1	0	1	0	0	1
76	125	76	75	122	75	78	120	79	176.1	74	631.1	25.3	18.7	52.4	49.6	5.2	276	200	36	204	97	144	302	23.8623	1	Control	38	male	19	1	0	1	0	1	0	0	1
64	119	71	66	119	75	67	118	70	161	75.4	357.6	24.6	18.5	53.9	56.6	5.2	198	248	37	132	99	100	484	29.0884	2	Control	37	male	19	0	0	0	0	0	1	1	0
97	160	101	92	163	96	95	154	91	162	61	584.3	24.2	14.8	43.8	52.1	10.2	225	218	31	158	263	347	363	23.2434	1	Control	54	male	19	0	1	0	1	0	0	0	0
95	98	53	94	92	63	95	103	65	159.3	65.4	513.5	26.2	17.1	45.8	52.3	5.6	197	75	50	141	102	159	385	25.7719	2	Control	54	male	19	1	0	1	0	0	1	0	1
78	137	64	71	137	66	74	128	66	172.8	76.6	492	23.8	18.2	55.4	52.6	5.5	215	68	42	159	100	79	300	25.6532	2	Control	35	male	19	0	0	1	0	1	0	0	1
65	140	80	73	150	91	62	135	81	172	63.6	640.5	21.9	13.9	47.1	51.7	5.7	249	169	55	174	102	100	188	21.4981	1	Control	40	male	19	0	0	1	0	1	0	0	1
81	115	70	81	107	61	83	105	63	164	53.5	627	27.6	14.8	36.5	49	5.4	151	72	67	75	93	95	437	19.8914	1	Control	41	female	19	0	0	0	0	0	1	1	0
84	126	83	83	117	81	84	113	81	141.7	57.7	524.4	40.6	23.4	32.5	45.6	6	198	59	52	139	116	118	374	28.7367	2	Control	46	female	19	1	0	1	0	1	0	0	1
66	203	106	62	191	103	61	184	94	148.2	51.4	600.2	34.5	17.7	31.9	47.5	5.8	246	154	48	183	99	94	344	23.4027	1	Control	55	female	19	1	0	0	1	0	0	1	0
69	110	60	72	101	66	73	105	66	160.4	64	660.2	36.7	23.5	38.1	43.4	5.3	203	120	51	136	103	97	366	24.8755	1	Control	37	female	19	1	0	1	0	0	1	0	1
84	113	62	81	111	59	87	108	65	152	55.5	64.3	35.6	19.8	33.7	45.4	5.8	207	64	55	150	109	123	324	24.0218	1	Control	45	female	19	1	0	1	0	0	1	0	1
83	147	80	85	127	73	86	134	78	147.5	53.7	530.9	34.4	18.5	33.3	48.2	5.4	245	204	35	167	106	122	290	24.6826	1	Control	43	female	19	1	0	1	0	1	0	0	1
67	114	72	65	102	63	68	104	60	150.7	63.1	513	39.2	24.7	36.2	45.5	4.9	155	76	40	103	93	105	334	27.7845	2	Control	56	female	19	1	0	0	0	0	1	1	0
91	120	73	85	111	72	89	130	72	155.7	62.9	540.1	36.7	23.1	37.5	45.8	5.9	209	65	53	141	128	141	480	25.9462	2	Control	52	female	19	1	1	0	0	1	0	0	0
83	105	68	80	117	70	77	111	65	142	34.3	832.5	26.3	9	24.2	52.5	5.6	257	53	176	71	101	102	344	17.0105	0	Control	46	female	19	0	0	1	0	0	1	0	1
71	127	81	75	130	82	71	125	80	161.2	82.8	374.5	44.4	36.8	43.1		6.3	164	73	69	89	119	129	409	31.864	2	Control	58	female	19	1	0	1	0	1	0	0	1
93	137	89	80	132	84	88	136	82	162.6	65.3	551	24	15.7	47	51.9	5.8	189	136	44	126	101	114	219	24.6986	1	Intervention	35	male	20	0	0	1	0	1	0	0	1
56	121	71	59	114	70	64	122	74	170.3	67.6	573.7	23.6	16	48.9	51.9	6.1	229	103	33	173	105	65	247	23.3087	1	Intervention	46	male	20	0	0	1	0	0	1	0	1
64	120	69	70	125	78	69	118	73	168.7	72.1	499.1	23.6	17	52.2	52.8	5.9	218	133	31	159	98	96	224	25.3341	2	Intervention	37	male	20	0	0	0	0	1	0	1	0
58	149	92	63	147	95	65	144	94	166.5	70.9	502.3	24.6	17.4	50.7	52.6	6.3	182	97	42	123	97	113	356	25.5751	2	Intervention	46	male	20	0	0	0	1	0	0	1	0
48	132	70	49	123	71	48	123	65	181.5	76.7	492.9	19.6	15	58.5	54.5	5.8	182	111	52	116	103	69	250	23.2832	1	Intervention	35	male	20	0	0	1	0	1	0	0	1
57	139	79	56	144	83	56	142	81	162	60.3	499.4	20.3	12.2	45.6	55.6	6.2	214	148	31	158	109	123	391	22.9767	1	Intervention	47	male	20	0	0	1	0	1	0	0	1
63	114	78	66	117	79	64	116	78	171.8	78.2	490.4	25.6	20	55.2	51.9						277	423		26.4948	2	Intervention	43	male	20	1	1	0	0	0	1	0	0
78	103	44	76	115	70	79	112	70	159.6	50.5	730.4	21.8	11	37.4	52.1	5.5	188	97	75	101	106	90	269	19.8256	1	Intervention	48	male	20	0	0	1	0	0	1	0	1
93	134	91	92	133	92	101	138	95	161.7	88.6	523.4	33.9	30	55.6	46.6	6.5	212	144	48	139	116	151	302	33.8855	2	Intervention	35	male	20	1	0	1	0	1	0	0	1
77	133	79	77	121	75	77	115	75	156	55.2	656.1	33.9	18.7	34.5	46	6.1	211	111	50	147	98	83	252	22.6824	1	Intervention	48	female	20	1	0	0	0	1	0	1	0
73	116	73	71	112	70	75	117	70	161.4	67.9	500.5	36.6	24.9	40.4	46.1	6.2	196	100	62	120	100	95	353	26.0653	2	Intervention	50	female	20	1	0	1	0	0	1	0	1
96	150	85	89	137	78	87	131	83	139.3	65.8	495.3	42.9	28.2	33.2	42.9						139	193		33.9097	2	Intervention	57	female	20	1	1	0	0	1	0	0	0
70	164	80	72	132	70	75	131	74	149	50.1	545.1	31.5	15.8	32.5	49.9	6.6	234	97	40	176	108	113	353	22.5666	1	Intervention	51	female	20	1	0	1	1	0	0	0	1
67	109	66	69	106	65	70	100	66	149.5	57.2	554.4	36.5	20.9	34.3	46.5	6.9	206	109	28	163	104	88	419	25.5926	2	Intervention	47	female	20	1	0	1	0	0	1	0	1
72	141	81	74	127	83	71	128	83	147.6	58	546.5	37.6	21.8	34.2	46	5.7	187	117	24	146	106	110	295	26.6229	2	Intervention	58	female	20	1	0	1	0	1	0	0	1
73	120	78	76	120	74	74	120	69	153.8	65.2	559.2	39.9	26	36.9	44.2	6	217	89	54	147	108	149	337	27.5635	2	Intervention	55	female	20	1	0	1	0	1	0	0	1
65	103	61	73	104	66	71	109	67	150	50.6	518.7	30.7	15.5	33.2	50.6	7.3	254	167	31	197	125	186	382	22.4889	1	Intervention	51	female	20	1	0	1	0	0	1	0	1
83	93	62	76	97	59	84	96	60	142	39.7	559.4	24.8	9.8	28.4	54.4	6.9	184	74	45	127	106	132	326	19.6886	1	Intervention	36	female	20	0	0	1	0	0	1	0	1
66	127	73	69	115	74	68	121	71	158	74.9	509.9	41.7	31.2	41	43.3	6.3	186	89	40	133	114	123	302	30.0032	2	Intervention	35	female	20	1	0	1	0	1	0	0	1
77	143	82	81	134	84	83	137	85	166.5	56	649.4	20.9	11.7	42	53.4	7	271	279	52	195	114	136	416	20.2004	1	Intervention	59	male	21	0	0	1	0	1	0	0	1
55	119	66	52	108	63	54	109	66	163.5	67.5	524.2	25.3	17.1	47.8	52.3	5.5	204	282	24	132	105	69	320	25.2504	2	Intervention	54	male	21	1	0	1	0	0	1	0	1
84	134	76	88	124	74	82	123	75	165.6	76.1	489.6	26.8	20.4	52.8	51.2	5.5	263	138	63	189	123	111	290	27.7501	2	Intervention	36	male	21	1	0	1	0	1	0	0	1
91	157	101	90	152	103	85	156	101	165	72.3	493.9	26.5	19.2	50.3	52						129	144		26.5565	2	Intervention	52	male	21	1	1	0	1	0	0	0	0
70	114	70	71	112	81	73	109	76	176	86.4	491.5	27.7	23.9	59.3	50.6	6	228	230	43	156	111	135	339	27.8926	2	Intervention	54	male	21	1	0	1	0	0	1	0	1
92	125	86	95	119	81	97	118	80	161.8	43.8	677.4	13.5	5.9	35.9	57.8	6.1	196	99	33	144	96	94	690	16.7308	0	Intervention	49	male	21	0	0	0	0	1	0	1	0
76	134	85	81	125	83	76	135	84	168	64.7	598.7	23.2	15	47.1	51.8	5.6	208	316	25	134	108	177	334	22.9238	1	Intervention	41	male	21	0	0	1	0	1	0	0	1
55	110	60	54	108	60	53	107	57	163	60.6	519.9	21.6	13.1	45	54.8	6.2	211	180	43	148	111	103	255	22.8085	1	Intervention	59	male	21	0	0	1	0	0	1	0	1
70	128	80	75	126	79	73	125	72	161.2	69.5	540.3	27.5	19.1	47.8	50.5	5.8	258	140	43	198	101	94	283	26.7457	2	Intervention	44	male	21	1	0	1	0	1	0	0	1
105	119	71	102	124	72	103	116	68	172	62.1	574.3	20	12.4	47.1	54.3	6	190	88	63	122	113	114	595	20.9911	1	Intervention	56	male	21	0	0	1	0	0	1	0	1
65	139	91	69	132	89	73	133	91	153.6	65.1	608.6	39.9	26	36.8	43.2	5.7	239	136	39	182	104	115	388	27.593	2	Intervention	47	female	21	1	0	1	0	1	0	0	1
67	96	63	73	92	61	72	94	60	151.4	48.7	795.6	33.3	16.2	30.8	45.6	5.3	229	62	73	149	95	103	312	21.246	1	Intervention	35	female	21	1	0	0	0	0	1	1	0
59	121	67	57	117	68	56	111	65	153.9	60.6	634.9	37.6	22.8	35.7	44.1	6.2	291	157	59	218	112	89	328	25.5856	2	Intervention	54	female	21	1	0	1	0	0	1	0	1
77	127	78	69	113	75	72	113	74	163	64.3	503.8	33.1	21.3	40.4	47.7	5.6	224	92	60	153	125	138	433	24.2011	1	Intervention	38	female	21	1	0	1	0	0	1	0	1
68	118	73	67	115	78	67	110	75	164.3	74.6	487.5	39.1	29.2	42.6	45	5.5	179	112	54	111	103	93	328	27.6353	2	Intervention	47	female	21	1	0	1	0	0	1	0	1
77	105	67	80	104	69	78	107	67	147	60.7	457	39	23.7	34.9	47.3	6	190	53	57	129	103	81	344	28.0901	2	Intervention	52	female	21	1	0	1	0	0	1	0	1
69	123	70	68	116	62	68	109	62	146.9	69.5	476.1	45	31.3	36	43.7	6.3	248	111	59	174	117	143	548	32.2063	2	Intervention	53	female	21	1	0	1	0	0	1	0	1
78	117	78	74	122	76	76	118	80	159.6	65.9	562.1	37.1	24.4	39	44.9	5.5	280	90	63	203	106	92	306	25.8714	2	Intervention	56	female	21	1	0	1	0	0	1	0	1
80	198	103	82	187	108	86	188	99	147.5	50.7	643.3	34.9	17.7	31.3	46.9	7.1	290	149	44	231	122	185	391	23.3036	1	Intervention	60	female	21	1	0	1	1	0	0	0	1
84	139	93	83	131	88	84	135	90	153.5	73	410.3	43.1	31.5	39	46.2						154	265		30.9818	2	Intervention	60	female	21	1	1	0	0	1	0	0	0
60	134	85	59	139	83	64	141	86	156.7	45.7	572	14.1	6.4	37.2	58.9	6	251	227	41	188	109	88	334	18.6114	1	Intervention	53	male	22	0	0	1	0	1	0	0	1
78	122	84	78	125	85	77	116	77	166.6	90	416.4	31	27.9	58.9	50.8						274	374		32.4259	2	Intervention	58	male	22	1	1	0	0	1	0	0	0
88	119	85	91	125	88	89	127	77	161	63.9	569	25.4	16.2	45.2	51.3						259	342		24.6518	1	Intervention	47	male	22	1	1	0	0	1	0	0	0
71	103	71	65	107	69	71	112	74	174.9	83.5	469.4	26.2	21.9	58.4	52	6.1	226	192	39	164	106	148	339	27.2965	2	Intervention	43	male	22	1	0	1	0	0	1	0	1
63	147	98	67	149	90	65	134	88	167.9	72.4	559.7	25.9	18.8	50.8	50.4	6.3	219	178	61	138	109	113	256	25.6825	2	Intervention	57	male	22	1	0	1	1	0	0	0	1
67	118	68	69	113	70	70	115	72	173.3	80.1	462.7	24.9	19.9	57.1	52.7	5.7	156	157	31	105	105	111	247	26.6708	2	Intervention	58	male	22	0	0	1	0	0	1	0	1
70	149	88	67	139	84	68	141	81	174	70.7	613.9	50.6	35.8	50.5	50.6	6	276	202	54	200	96	79	406	23.3518	1	Intervention	47	male	22	1	0	0	0	1	0	1	0
104	100	68	80	100	70	100	100	68	157.2	62.4	537.2	35.5	22.2	37.8	46.3	6	230	59	66	158	102	125	346	25.2511	2	Intervention	58	female	22	1	0	1	0	0	1	0	1
77	141	93	74	134	90	78	141	92	155.8	51.8	561.6	28.9	15	34.7	50	6	237	68	71	162	105	123	216	21.34	1	Intervention	42	female	22	0	0	1	0	1	0	0	1
77	115	76	75	108	72	76	113	73	165.1	67.8	665.6	36.7	24.9	40.3	42.9	5.8	207	97	47	147	98	88	293	24.8734	1	Intervention	36	female	22	1	0	0	0	0	1	1	0
76	137	84	82	120	88	79	119	76	160.9	60.8	588.6	34	20.7	37.8	46.2	6.4	255	99	72	176	102	131	371	23.4851	1	Intervention	48	female	22	1	0	1	0	1	0	0	1
92	111	72	91	110	69	92	102	60	151.6	46.9	629.8	28.3	13.3	31.8	49.9	5.1	205	152	47	140	97	65	332	20.4068	1	Intervention	57	female	22	0	0	0	0	0	1	1	0
76	128	84	81	131	81	83	125	86	147.5	50.2	641.6	33.7	16.9	31.5	47.2	6.1	214	124	54	152	101	91	351	23.0738	1	Intervention	41	female	22	1	0	1	0	1	0	0	1
62	152	62	65	139	65	60	126	60	146.4	44.1	619	29.7	13.1	29.4	50.6						126	118		20.5758	1	Intervention	55	female	22	0	1	0	0	1	0	0	0
73	136	96	75	131	89	73	137	89	165.6	75.3	560.1	38.8	29.2	43.2	43.2	6.1	265	155	48	205	111	113	397	27.4583	2	Intervention	36	female	22	1	0	1	0	1	0	0	1
69	99	62	71	97	60	67	98	61	153.8	54.7	584.3	32.8	17.9	34.7	47.5	6	186	45	78	108	101	102	328	23.1246	1	Intervention	40	female	22	1	0	1	0	0	1	0	1
84	128	73	89	123	70	92	118	69	143.6	65.7	499.4	44.6	29.3	34.4	43.7	6.6	232	223	47	154	112	104	459	31.8608	2	Intervention	56	female	22	1	0	1	0	1	0	0	1
66	110	67	67	108	62	68	110	66	159	49.8	669.5	28.2	14	33.8	48.8	6.1	230	90	64	161	98	67	326	19.6986	1	Intervention	43	female	22	0	0	0	0	0	1	1	0
92	127	84	91	130	80	92	121	82	159.6	61.2		23.2				6	348	84	43	295	93	90	270	24.0262	1	Control	52	male	23	0	0	0	0	1	0	1	0
59	139	74	55	120	71	56	111	69	156.6	63.5	492.8	25.4	16.1	44.9	53.2	9.3	171	70	44	119	190	321	272	25.8935	2	Control	54	male	23	1	1	0	0	1	0	0	0
53	117	65	53	119	67	55	121	70	172.6	60.7	500.7	14.6	8.9	49.1	58.2	6.8	164	39	51	111	100	84	388	20.3754	1	Control	48	male	23	0	0	1	0	0	1	0	1
87	134	90	92	119	87	94	124	83	159.6	61.1	553.2	24.1	14.7	44	52.7	6.2	265	119	37	215	111	139	213	23.987	1	Control	52	male	23	0	0	1	0	1	0	0	1
70	120	63	68	114	56	67	118	57	177.7	55.9	615.3	13.2	7.4	46	57.1	6	140	32	56	81	99	84	270	17.7026	0	Control	45	male	23	0	0	0	0	0	1	1	0
70	146	81	71	134	77	69	130	74	160	54.4	641.4	22.2	12.1	40.1	52.8	10.2	261	264	36	193	209	416	358	21.25	1	Control	50	male	23	0	1	0	0	1	0	0	0
84	171	104	87	166	98	85	159	101	167.5	81.2	447.1	28.6	23.2	55	52	6.7	303	194	39	239	140	220	339	28.9419	2	Control	57	male	23	1	1	0	1	0	0	0	0
68	126	59	70	120	57	70	109	59	152.5	47	604.6	18	8.5	36.5	55.7	5.7	228	80	60	158	102	130	203	20.2096	1	Control	38	male	23	0	0	1	0	0	1	0	1
71	134	83	77	135	82	73	126	81	174.1	67.9	531.5	20.7	14.1	51	54.2	6	203	84	65	130	112	78	252	22.4012	1	Control	49	male	23	0	0	1	0	1	0	0	1
73	135	77	71	127	68	72	133	71	161	52.2	504.7	15.2	7.9	42	59	7.1	174	23	90	87	113	181	433	20.1381	1	Control	59	male	23	0	0	1	0	1	0	0	1
78	175	99	76	162	93	81	162	92	162	78.1	486	31	24.2	51.1	50.1	7	213	116	51	153	115	107	308	29.7592	2	Control	60	male	23	1	0	1	1	0	0	0	1
58	141	77	58	134	79	63	135	78	154.5	53.1	551.6	21.1	11.2	39.7	55	5.5	203	89	65	133	101	89	213	22.2453	1	Control	54	male	23	0	0	1	0	1	0	0	1
66	121	61	67	123	63	70	122	62	161.6	47.3	561.4	11.2	5.3	39.8	59.6	5.6	204	73	95	103	87	129	374	18.1125	0	Control	38	male	23	0	0	0	0	1	0	1	0
56	116	73	59	115	69	57	115	67	163.2	57	507.3	17.8	10.1	44.4	56.8	5.9	210	96	50	147	96	109	291	21.401	1	Control	50	male	23	0	0	0	0	0	1	1	0
94	119	69	94	117	65	94	117	100	145.5	32	926.4	23.6	7.6	23.4	53.8	6	279	61	76	192	109	138	337	15.1156	0	Control	47	female	23	0	0	1	0	0	1	0	1
67	125	77	66	119	74	72	110	75	152	51.8	662.2	33.3	17.2	32.7	46.7	6.2	274	115	49	214	111	107	382	22.4204	1	Control	43	female	23	1	0	1	0	0	1	0	1
83	132	78	83	125	74	80	122	65	151	44.4	717.2	29.7	13.2	29.6	49.3	6.2	241	73	67	168	97	90	295	19.4728	1	Control	59	female	23	0	0	0	0	1	0	1	0
79	144	86	76	142	86	81	131	82	158.9	66.5	684.9	39.6	26.3	37.8	42.1	8.6	257	145	50	189	186	251	322	26.3375	2	Control	55	female	23	1	1	0	0	1	0	0	0
80	123	73	81	115	76	81	117	69	152.5	83	387.1	48.7	40.4	40		6.1	190	78	47	130	91	122	297	35.6893	2	Control	44	female	23	1	0	0	1	0	0	1	0
73	131	86	75	130	86	75	128	82	143.4	61	588.3	42.9	26.2	32.9	43.1	6.4	239	86	65	163	116	110	448	29.6641	2	Control	56	female	23	1	0	1	0	1	0	0	1
73	106	72	72	109	73	72	104	68	154.4	68.9	539.8	41.1	28.3	38.2	43.5	5.6	235	154	37	177	104	118	277	28.9018	2	Control	43	female	23	1	0	1	0	0	1	0	1
85	125	72	91	134	77	89	126	86	149.9	64.4	571.7	41	26.4	35.8	43.5	6	214	82	58	147	105	128	419	28.6604	2	Control	47	female	23	1	0	1	0	1	0	0	1
84	166	91	79	151	85	85	151	87	146.2	52.7	644.4	37.2	19.6	31.4	45.5	6.4	215	68	78	129	107	106	310	24.6556	1	Control	58	female	23	1	0	1	0	1	0	0	1
70	112	67	71	113	72	68	112	68	149.4	58.4	574.2	38.3	22.4	34	45.4	6.2	221	97	55	152	106	157	293	26.1645	2	Control	51	female	23	1	0	1	0	0	1	0	1
83	186	114	81	179	116	80	182	108	158	79.4	334.5	28.9	22.9	53.6	55.9	6.6	314	367	40	239	120	232	416	31.8058	2	Control	50	male	24	1	1	0	1	0	0	0	0
64	124	73	62	125	73	59	125	68	157.5	47.9	560.5	15.3	7.3	38.5	58.2	5.9	225	64	62	154	101	92	334	19.3097	1	Control	54	male	24	0	0	1	0	1	0	0	1
84	113	71	80	114	70	82	113	69	160.7	65.9	586.4	27.2	17.9	45.5	50.2	9.4	206	138	59	137	276	399	416	25.5184	2	Control	52	male	24	1	1	0	0	0	1	0	0
59	110	71	56	109	65	53	107	64	165.3	53.3	703.9	21.2	11.3	39.8	52.5	6.2	263	75	58	196	113	88	314	19.5066	1	Control	54	male	24	0	0	1	0	0	1	0	1
62	158	97	65	160	102	63	160	100	153.4	65.2	576.8	29.9	19.5	43.3	49.1	6.3	275	198	47	202	125	100	285	27.7075	2	Control	49	male	24	1	0	1	1	0	0	0	1
64	128	79	67	119	78	60	120	75	173.3	67.7	479.8	19.1	12.9	52	56.1	5.8	241	108	56	178	98	110	263	22.542	1	Control	51	male	24	0	0	0	0	1	0	1	0
51	118	67	52	115	68	50	117	63	163.3	69.6	553.8	26.6	18.5	48.4	50.4	10.7	242	97	53	175	200	408	436	26.0998	2	Control	58	male	24	1	1	0	0	0	1	0	0
66	138	85	66	140	89	69	144	84	176	83.5	474.9	25.5	21.3	59	52	5.9	215	135	41	154	118	112	262	26.9564	2	Control	57	male	24	1	0	1	0	1	0	0	1
62	136	88	66	130	87	66	132	87	173.3	76.1	544.1	26.3	20	53.2	50.9	5.5	169	106	31	127	103	84	302	25.3389	2	Control	53	male	24	1	0	1	0	1	0	0	1
68	124	67	67	111	65	66	106	66	162	59.3	559.3	21.8	12.9	44	53.6	10.8	280	151	42	217	291	456	433	22.5956	1	Control	46	male	24	0	1	0	0	0	1	0	0
69	147	83	68	142	82	69	149	87	156.5	60.8	682.3	36.9	22.4	36.2	43.6	5.3	155	74	40	103	117	133	348	24.8242	1	Control	43	female	24	1	0	1	0	1	0	0	1
70	128	70	74	122	72	78	126	69	150.2	48.7	647.1	31.9	15.5	31.4	48	5.8	263	83	50	208	98	72	444	21.5868	1	Control	48	female	24	1	0	0	0	1	0	1	0
65	115	77	63	115	75	64	110	74	146.8	68.5	527.6	44.3	30.3	36	42.8	5.4	249	87	31	203	96	82	344	31.7862	2	Control	48	female	24	1	0	0	1	0	0	1	0
80	162	78	77	161	71	76	166	74	151.6	50.2	522.1	29.4	14.8	33.5	51.2	4.9	185	69	76	101	100	126	394	21.8426	1	Control	57	female	24	0	0	1	1	0	0	0	1
73	133	89	78	122	77	81	115	85	147.8	54.7	746.5	37.9	20.7	32.2	43.3	5.4	260	86	60	188	107	126	602	25.0402	2	Control	42	female	24	1	0	1	0	1	0	0	1
67	116	72	73	108	73	69	107	70	158	64	675.5	38	24.3	37.4	42.8	5.2	241	83	77	156	100	97	363	25.6369	2	Control	42	female	24	1	0	1	0	0	1	0	1
71	121	74	74	115	71	76	114	71	153.3	67	573.6	40.7	27.3	37.4	43.1	5.5	314	117	58	237	113	110	324	28.5096	2	Control	40	female	24	1	0	1	0	0	1	0	1
66	126	72	71	121	75	66	116	68	157.5	64.2	508.1	36.4	23.4	38.4	46.6	5.9	257	103	66	181	81	94	433	25.8806	2	Control	49	female	24	1	0	0	0	1	0	1	0
76	111	67	75	108	59	77	107	61	157.4	55.8	699.4	34	19	34.7	45.2	6.3	230	210	35	173	129	177	527	22.5229	1	Control	39	female	24	1	1	0	0	0	1	0	0
90	106	73	88	110	66	86	108	63	157.7	65.6	293.6	14.8	9.7	53	65.2	5.3	207	119	39	151	99	164	351	26.3779	2	Control	35	male	25	0	0	1	0	0	1	0	1
74	145	89	79	144	89	74	140	84	167.2	64.1	558.7	22.9	14.7	46.8	52.9						147	151		22.929	1	Control	53	male	25	0	1	0	0	1	0	0	0
56	113	62	56	105	57	58	107	58	156.8	47.2	598.3	16.8	7.9	37.2	56.8	5.4	272	234	38	203	100	113	274	19.1977	1	Control	54	male	25	0	0	1	0	0	1	0	1
65	148	96	61	145	89	60	139	87	168.8	83.2	428.4	28.1	23.4	56.7	52.4	5.9	221	98	44	167	114	134	286	29.1997	2	Control	50	male	25	1	0	1	1	0	0	0	1
67	113	63	60	112	65	66	114	67	164.5	69.3	465	22.9	15.9	50.6	54.3	5.3	293	112	47	229	96	65	366	25.6095	2	Control	39	male	25	0	0	0	0	0	1	1	0
98	116	81	98	112	77	97	106	76	145.9	55.4	610.1	38.1	21.1	32.5	45.1	5.8	184	79	62	121	102	136	391	26.0255	2	Control	47	female	25	1	0	1	0	0	1	0	1
60	101	58	61	93	56	61	91	55	150.2	56.7	594.6	37	21	33.7	45.7	5.5	234	91	47	182	91	88	310	25.1329	2	Control	52	female	25	1	0	0	0	0	1	1	0
80	120	81	76	113	83	76	117	78	153.1	72.2	510.5	43.3	31.3	38.5	43.1	5.9	227	118	44	173	98	122	437	30.8026	2	Control	47	female	25	1	0	0	0	1	0	1	0
72	132	96	73	131	90	76	134	91	155.8	77.7	539.1	44	34.2	40.9	41.4						131	189		32.01	2	Control	36	female	25	1	1	0	0	1	0	0	0
70	135	79	70	125	71	69	119	68	151	74	411.2	45	33.3	38.3							133	216		32.4547	2	Control	46	female	25	1	1	0	0	1	0	0	0
61	161	82	60	140	79	60	129	77	150	49.5	582.5	31.2	15.4	32.3	49.3	5.6	209	59	67	139	102	91	263	22	1	Control	49	female	25	1	0	1	1	0	0	0	1
91	124	80	88	117	74	89	121	76	152.4	58	601.2	36.2	21	34.9	45.3	5.3	154	68	43	105	101	120	275	24.9723	1	Control	36	female	25	1	0	1	0	1	0	0	1
75	135	89	78	130	87	78	131	86	156	63.8	468.4	36.4	23.2	38.2	47.6	5.1	183	57	62	123	111	105	298	26.2163	2	Control	46	female	25	1	0	1	0	1	0	0	1
65	140	90	63	139	86	64	136	86	154.4	58.4	510.5	34.9	20.4	35.8	48.1	6.1	308	346	27	247	110	123	337	24.4973	1	Control	57	female	25	1	0	1	0	1	0	0	1
81	125	88	79	122	80	81	117	78	167.1	92.8	402.8	32.7	30.3	59.3	50.8	6.2	242	270	35	173	113	96	382	33.235	2	Control	51	male	26	1	0	1	0	1	0	0	1
62	170	114	66	175	102	63	169	102	167.5	62.2	532.4	19.6	12.2	47.4	54.8	5.6	250	141	42	190	98	59	334	22.1697	1	Control	43	male	26	0	0	0	1	0	0	1	0
54	130	76	57	124	80	56	131	79	176.1	72.7	632.5	25.3	18.4	51.5	49.9	5.7	244	141	42	185	124	101	339	23.4431	1	Control	47	male	26	1	0	1	0	1	0	0	1
63	115	67	68	112	70	67	116	68	168.3	70.4	547.6	24.6	17.3	50.3	51.4	11.1	213	90	42	163	182	362	382	24.8545	1	Control	37	male	26	0	1	0	0	0	1	0	0
83	114	80	85	111	77	85	113	78	174	49.1	676.9	11.5	5.6	41.2	57.6	5.6	201	116	44	145	103	72	332	16.2175	0	Control	39	male	26	0	0	1	0	0	1	0	1
54	150	75	56	141	83	54	143	79	178.1	85.9	494	26.5	22.8	59.8	51	6.6	170	104	41	118	124	128	304	27.081	2	Control	40	male	26	1	0	1	1	0	0	0	1
57	152	76	54	161	81	53	138	75	165.9	60	527.6	19.3	11.6	45.9	55.5	5.4	213	49	74	131	102	101	308	21.8001	1	Control	60	male	26	0	0	1	1	0	0	0	1
81	143	90	80	133	84	84	128	79	175.7	78.1	516.2	25.1	19.6	55.5	51.9	5.3	220	124	46	160	100	79	368	25.2992	2	Control	51	male	26	1	0	1	0	1	0	0	1
76	137	85	78	134	89	74	130	87	168.5	68.5	513.7	23.3	16	49.8	53.4	6.8	179	164	39	117	132	193	379	24.1263	1	Control	56	male	26	0	1	0	0	1	0	0	0
77	72	47	79	72	44	76	76	49	163.3	42.7	749.5	14.7	6.3	34.5	56.4	6.1	211	54	66	139	99	90	416	16.0124	0	Control	51	male	26	0	0	0	0	0	1	1	0
62	131	76	69	128	73	69	126	77	155.8	48.5	616.5	18	8.7	37.7	55.3	5.4	172	88	41	124	97	88	339	19.9805	1	Control	37	male	26	0	0	0	0	1	0	1	0
92	145	92	97	140	90	102	135	88	172.7	55.1	684.9	18	9.9	42.8	24.1	5.3	233	105	52	172	99	91	409	18.4743	0	Control	51	male	26	0	0	0	1	0	0	1	0
55	153	66	54	138	63	60	138	67	151.2	45.5	595.8	18.9	8.6	34.9	56.3	6.3	225	115	37	168	105	103	507	19.9025	1	Control	60	male	26	0	0	1	1	0	0	0	1
56	154	88	60	143	88	61	145	90	167.7	67.6	488.3	21.7	14.7	50.1	54.6	6.1	242	101	49	177	108	97	366	24.037	1	Control	47	male	26	0	0	1	0	1	0	0	1
84	150	85	84	138	78	86	133	80	147	43.8	740.1	31.8	13.9	28.4	48.4	5.8	315	84	64	237	115	114	385	20.2693	1	Control	60	female	26	1	0	1	0	1	0	0	1
84	131	85	84	121	77	88	121	80	151.4	49.3	726	33.8	16.7	30.9	46.5	5.8	229	55	70	154	104	82	361	21.5078	1	Control	59	female	26	1	0	1	0	1	0	0	1
63	129	74	64	125	69	69	124	74	150.8	41.2	751	26.6	11	28.7	50.5	5.5	242	34	95	150	93	109	337	18.1173	0	Control	40	female	26	0	0	0	0	1	0	1	0
73	111	77	70	117	76	67	123	77	154.5	51.4	646.9	31.5	16.2	33.3	47.7	5.1	251	64	76	169	98	108	341	21.5331	1	Control	59	female	26	1	0	0	0	0	1	1	0
73	123	84	74	116	80	73	121	85	155.7	58.2	705.4	36.9	21.5	34.6	44	5.8	308	226	48	235	103	116	455	24.0074	1	Control	58	female	26	1	0	1	0	1	0	0	1
64	145	77	65	137	75	64	139	76	156.3	63.8	509.8	36.9	23.5	37.9	46.4	5.8	290	169	39	229	95	81	451	26.1158	2	Control	42	female	26	1	0	0	1	0	0	1	0
69	113	75	74	107	77	78	101	73	158.2	62.9	590.5	36.3	22.8	37.8	44.8	4.3	185	127	38	133	91	83	236	25.1326	2	Control	58	female	26	1	0	0	0	0	1	1	0
56	115	70	55	117	69	55	117	66	153.9	54	577.4	23.3	12.6	39.2	53.3	6.4	194	120	44	138	92	105	302	22.799	1	Intervention	55	male	27	0	0	0	0	0	1	1	0
70	151	85	76	147	90	76	145	89	165.4	74	486.4	26.1	19.3	51.9	51.8	4.9	181	47	51	126	95	98	666	27.0496	2	Intervention	37	male	27	1	0	0	0	1	0	1	0
81	156	88	79	139	83	81	145	82	156.3	56.7	602.2	24.6	13.9	40.5	52	6.3	205	100	51	144	137	153	316	23.2095	1	Intervention	52	male	27	0	1	0	0	1	0	0	0
65	129	86	68	123	83	67	123	80	165.4	85.2	464.7	30.9	26.3	55.8	49.6	5.7	192	147	45	118	119	178	690	31.1436	2	Intervention	39	male	27	1	0	1	0	1	0	0	1
71	135	85	71	127	86	76	136	89	168	71.6	598.6	26.5	19	49.9	49.6						230	374		25.3685	2	Intervention	37	male	27	1	1	0	0	1	0	0	0
86	114	77	80	118	77	89	109	76	154.4	58.2	529.3	23.3	13.6	42.3	53.3	5.2	157	127	38	104	101	86	281	24.4134	1	Intervention	34	male	27	0	0	1	0	0	1	0	1
73	137	86	74	130	77	82	141	82	163.8	68.1	520.8	24.6	16.8	48.6	52.1	5.6	205	242	38	137	102	88	308	25.3816	2	Intervention	39	male	27	0	0	1	0	1	0	0	1
60	117	79	62	113	70	60	112	81	165	78.5	453.7	28.5	22.4	53.2	51.7						128	204		28.8338	2	Intervention	53	male	27	1	1	0	1	0	0	0	0
63	109	58	61	101	61	64	101	62	149.4	45.4	735	31	14.1	29.7	48	4.8	196	48	47	144	99	101	304	20.3402	1	Intervention	39	female	27	1	0	0	0	0	1	1	0
85	103	69	84	107	64	90	102	67	150.7	47.9	675.1	30.8	14.8	31.4	48.2	5.3	133	64	37	87	102	132	382	21.0916	1	Intervention	37	female	27	1	0	1	0	0	1	0	1
84	112	63	85	104	62	84	99	62	155.7	58.2	705.4	36.9	21.5	34.6	25.6						279	395		24.0074	1	Intervention	55	female	27	1	1	0	0	0	1	0	0
68	130	82	65	117	80	67	109	76	146	60.8	520.3	40.5	24.6	34.2	45.2	5.9	274	166	36	211	113	144	337	28.5232	2	Intervention	47	female	27	1	0	1	0	0	1	0	1
74	111	73	74	112	68	70	112	65	144.4	53.5	580.3	37.1	19.8	31.9	46.2	5.5	149	51	42	102	94	88	397	25.6578	2	Intervention	40	female	27	1	0	0	0	0	1	1	0
70	101	73	67	102	65	67	99	65	151.6	55.3	587.6	34.4	19	34.3	25.9	5.4	218	101	64	141	98	91	358	24.0617	1	Intervention	39	female	27	1	0	0	0	0	1	1	0
76	112	82	83	111	82	77	114	76	155.4	50.6	704.2	32	16.2	32.5	46.8	5.4	224	55	68	147	104	106	310	20.9531	1	Intervention	50	female	27	1	0	1	0	1	0	0	1
61	123	69	60	114	73	63	118	73	171.5	63.5	592.8	21	13.3	47.6	53.2	5.2	168	63	55	109	102	133	295	21.5896	1	Intervention	48	male	28	0	0	1	0	0	1	0	1
69	127	75	75	123	71	76	121	68	160.6	63.1	491.2	21.7	13.7	46.8	54.4	5.7	264	147	43	200	114	92	397	24.4646	1	Intervention	30	male	28	0	0	1	0	1	0	0	1
52	133	82	53	140	77	52	122	71	163	62.8	531.4	22.6	14.2	46.1	53.5	6.4	209	126	27	159	112	98	337	23.6366	1	Intervention	49	male	28	0	0	1	0	1	0	0	1
65	122	82	63	126	84	65	127	82	171.4	75.9	551.4	26.7	20.3	52.7	50.3	4.9	199	83	71	125	105	110	175	25.8357	2	Intervention	45	male	28	1	0	1	0	1	0	0	1
72	137	82	78	126	81	77	134	84	158.7	64.2	466.3	24.3	15.6	46.1	54.5	5.6	237	105	65	165	101	110	217	25.4907	2	Intervention	60	male	28	0	0	1	0	1	0	0	1
65	163	118	68	155	115	71	158	118	165.7	81.4	532.9	29.8	24.3	54.1	48.5	5.4	219	242	58	136	102	159	316	29.6469	2	Intervention	32	male	28	1	0	1	1	0	0	0	1
67	194	98	68	160	91	67	156	90	155	58.4	518.3	24	14	31.4	53.8						128	178		24.308	1	Intervention	56	male	28	0	1	0	1	0	0	0	0
75	108	64	73	107	64	75	106	64	148.1	48.4	508.1	29.1	14.1	32.5	51.9	5.2	125	53	41	80	100	104	324	22.0666	1	Intervention	43	female	28	0	0	1	0	0	1	0	1
70	125	70	70	112	70	74	117	71	149.7	52.8	628.2	35.2	18.6	32.4	46.6	5.8	201	87	51	140	107	134	583	23.5608	1	Intervention	60	female	28	1	0	1	1	0	0	0	1
80	143	85	78	133	76	76	137	76	148	60.7	596.4	40.4	24.5	34.2	43.8						129	241		27.7118	2	Intervention	53	female	28	1	1	0	0	1	0	0	0
79	129	83	79	135	86	81	131	86	157.4	78.1	515.3	43.7	34.1	41.3	42.1						125	242		31.524	2	Intervention	35	female	28	1	1	0	0	1	0	0	0
81	174	99	83	164	100	90	164	101	158.5	57.9	581.1	33.4	19.3	36.4	47.2						130	118		23.0473	1	Intervention	59	female	28	1	1	0	1	0	0	0	0
76	99	63	76	98	62	74	98	63	168.1	64.9	551.2	32.3	21	41.2	47	5.3	198	49	78	118	110	89	409	22.9673	1	Intervention	56	female	28	1	0	1	0	0	1	0	1
63	101	53	68	101	59	68	99	61	153.3	46.1	722.7	29.2	13.5	30.9	48.6						130	116		19.6163	1	Intervention	55	female	28	0	1	0	0	0	1	0	0
90	141	83	95	144	85	93	150	84	154.2	61.8	630	38.9	24	35.7	43.7	5.5	154	59	59	92	112	139	608	25.9908	2	Intervention	59	female	28	1	0	1	0	1	0	0	1
68	131	64	69	126	59	70	126	60	171.7	75.5	484.2	23.7	17.9	54.6	53	4.9	237	107	51	173	95	96	267	25.6098	2	Control	39	male	29	0	0	0	0	1	0	1	0
83	133	83	84	132	86	83	126	88	168.4	90	376.3	30.4	27.4	59.4	53	6.8	314	86	49	254	115	113	512	31.7365	2	Control	51	male	29	1	0	1	0	1	0	0	1
82	138	91	86	130	92	88	135	92	179.6	80.2	475.3	22.1	17.7	59.3	53.7	5.7	274	173	49	207	110	111	379	24.8635	1	Control	36	male	29	0	0	1	0	1	0	0	1
81	116	76	73	110	66	83	121	70	162.6	91.1	405.4	33.7	30.7	57.3	50.2	5.6	224	100	67	146	104	116	291	34.457	2	Control	48	male	29	1	0	1	0	0	1	0	1
76	116	63	78	106	61	77	108	61	160.9	46.6	715.9	17.1	8	36.6	54.7	5.1	268	117	73	185	95	123	320	18.0001	0	Control	35	male	29	0	0	0	0	0	1	1	0
78	105	65	75	109	68	74	106	63	166.1	87.2	382.9	30.7	26.8	57.3	52.9	5.5	222	108	42	169	108	89	255	31.6066	2	Control	57	male	29	1	0	1	0	0	1	0	1
67	126	54	64	118	52	64	118	51	153.5	41.9	620.6	14.5	6.1	33.9	58.7	6.1	179	79	52	120	98	114	498	17.7827	0	Control	60	male	29	0	0	0	0	1	0	1	0
80	124	72	80	121	74	76	120	71	162	61.9	537.1	21.7	13.4	46	53.3	5.3	215	143	47	155	115	116	318	23.5863	1	Control	40	male	29	0	0	1	0	1	0	0	1
68	115	64	67	113	65	68	106	61	168.3	66.6	480.4	21.5	14.3	49.6	55.3						127	256		23.5129	1	Control	58	male	29	0	1	0	0	0	1	0	0
77	108	60	78	106	59	79	102	56	151.2	60.1	599.7	38.6	23.2	34.8	44.4	6	211	84	49	150	122	117	339	26.2888	2	Control	50	female	29	1	0	1	0	0	1	0	1
78	90	52	72	93	51	73	93	54	153.6	47.6	554.4	25.9	12.3	33.4	52.1	5.8	222	67	71	146	96	102	371	20.1755	1	Control	53	female	29	0	0	0	0	0	1	1	0
71	123	72	62	114	73	72	121	76	155.5	64.1	482	36.8	23.6	38.1	47.1	5.6	208	95	45	158	122	134	366	26.5092	2	Control	45	female	29	1	0	1	0	0	1	0	1
88	127	83	86	122	80	88	132	83	152.9	70.1	518.6	42	29.4	38.3	43.5	5.8	251	172	32	197	101	137	351	29.9849	2	Control	41	female	29	1	0	1	0	1	0	0	1
69	83	44	63	88	44	64	90	44	146.2	40.8	776	30.1	12.3	27.2	49.3	6	169	52	42	118	105	141	433	19.0882	1	Control	55	female	29	1	0	1	0	0	1	0	1
84	115	73	85	107	69	91	113	71	159.4	77.8	594.6	43.4	33.8	41.3	40.7	5.9	222	131	62	145	111	112	517	30.6198	2	Control	46	female	29	1	0	1	0	0	1	0	1
80	101	60	74	95	60	74	98	59	154.6	62.9	568.4	37.6	23.7	36.9	44.8	5.2	273	96	68	192	98	100	346	26.3167	2	Control	42	female	29	1	0	0	0	0	1	1	0
62	136	62	65	118	62	65	119	58	159.2	42.1	679.9	21.8	9.2	31.2	53.2	5.4	242	92	67	171	92	118	291	16.611	0	Control	58	female	29	0	0	0	0	1	0	1	0
72	112	75	72	107	70	72	108	69	167.6	84.8	551.3	30.8	26.1	55.7	47.6	6.2	210	129	50	144	109	125	306	30.1889	2	Intervention	35	male	30	1	0	1	0	0	1	0	1
62	118	74	59	129	71	59	129	70	163.4	49	572.6	13.6	6.7	40.1	58.4	5.1	192	91	58	125	90	50	297	18.3524	0	Intervention	49	male	30	0	0	0	0	1	0	1	0
68	105	62	73	100	61	71	98	58	175.4	52.8	602.5	11.4	6	44.4	58.3	5.5	228	96	46	168	88	48	353	17.1623	0	Intervention	43	male	30	0	0	0	0	0	1	1	0
81	122	68	82	112	63	84	126	69	164.4	55	630.6	21.1	11.6	41.1	53.6						214	349		20.3498	1	Intervention	60	male	30	0	1	0	0	1	0	0	0
52	122	67	51	113	57	52	113	58	166.3	51.3	605.1	15.5	8	41	56.7	6.3	236	159	59	161	113	69	300	18.5495	1	Intervention	60	male	30	0	0	1	0	0	1	0	1
68	128	74	72	130	76	75	131	76	161.7	57.5	568.8	20.8	12	43.1	54.1						173	309		21.9911	1	Intervention	45	male	30	0	1	0	0	1	0	0	0
74	137	76	71	134	76	74	133	78	158.7	55.7	608.6	22.4	12.5	40.9	52.8	5.7	178	90	68	105	97	126	314	22.1157	1	Intervention	47	male	30	0	0	0	0	1	0	1	0
58	150	78	58	135	65	58	120	73	165.4	72.5	496.3	25.3	18.3	51.4	51.9	4.9	196	124	41	142	97	70	324	26.5013	2	Intervention	32	male	30	1	0	0	0	1	0	1	0
74	128	78	75	121	81	70	128	75	164.4	76	466.1	27.4	20.8	52.3	51.7	6.3	164	134	39	111	111	98	256	28.1197	2	Intervention	42	male	30	1	0	1	0	1	0	0	1
88	126	71	86	118	68	85	121	69	172.6	61.5	637	20.4	12.5	46.4	52.8	5.6	174	129	49	113	100	92	318	20.644	1	Intervention	44	male	30	0	0	1	0	1	0	0	1
70	117	67	65	116	62	68	110	61	162.7	49.2	608.2	15.5	7.6	39.4	56.9	5.4	272	153	38	208	103	81	437	18.5862	1	Intervention	52	male	30	0	0	1	0	0	1	0	1
72	115	65	73	119	69	72	110	62	149.2	76.7	403.9	47.1	36.1	38.2		5	249	60	63	174	94	103	471	34.4554	2	Intervention	35	female	30	1	0	0	0	0	1	1	0
77	122	79	84	123	81	81	117	79	146.8	41	763.6	28.7	11.8	27.8	49.8	5.1	230	79	76	152	101	112	339	19.0253	1	Intervention	38	female	30	0	0	1	0	1	0	0	1
75	89	63	75	99	63	74	101	58	157.9	87.3	450.3	47.1	41.1	43.3	41.8		189	78	47	134	93	102	507	35.0147	2	Intervention	33	female	30	1	0	0	0	0	1	1	0
76	107	69	77	102	64	82	109	69	158.2	70.3	557.2	39.8	28	39.8	43.4	5.5	229	90	62	159	106	134	379	28.0894	2	Intervention	36	female	30	1	0	1	0	0	1	0	1
77	115	65	80	107	65	81	105	61	152.7	70.5	485.5	41.8	29.5	38.6	44.3	5.6	207	74	37	164	100	104	406	30.2351	2	Intervention	36	female	30	1	0	1	0	0	1	0	1
64	135	75	66	125	71	65	121	69	162.6	75.5	603	40.8	30.8	42	41.7	5.2	224	82	44	170	104	84	318	28.5566	2	Intervention	43	female	30	1	0	1	0	1	0	0	1
74	120	73	75	110	66	80	111	70	146.4	44.1	761.1	32.2	14.2	28.4	47.6	5.5	237	113	56	173	98	85	341	20.5758	1	Intervention	45	female	30	1	0	0	0	0	1	1	0
83	122	72	87	122	72	87	115	73	143.3	43.8	604.6	30.6	13.4	28.9	50.5	5.6	225	153	49	156	110	115	377	21.3295	1	Intervention	50	female	30	1	0	1	0	0	1	0	1
73	105	65	72	97	63	69	90	64	157	37.6	662.5	15.8	5.9	30.1	56.9	5.6	216	57	106	112	99	119	306	15.2542	0	Intervention	42	female	30	0	0	0	0	0	1	1	0
76	139	90	77	128	99	80	126	74	130.5	60.7	378.4	48.8	29.6	29.5	0						235	410		35.6425	2	Intervention	46	female	30	1	1	0	0	1	0	0	0
67	108	61	68	108	61	73	106	63	156.5	49.8	660.6	28.8	14.3	33.5	48.6	5.4	229	49	61	164	93	124	332	20.333	1	Intervention	36	female	30	0	0	0	0	0	1	1	0
74	129	78	78	128	79	67	125	76	174.4	67	590	21.2	14.2	50.1	52.4	5.5	275	232	41	192	105	89	300	22.0283	1	Intervention	35	male	31	0	0	1	0	1	0	0	1
54	119	67	63	117	65	58	118	69	175.3	73.5	552.4	23.8	17.5	53.1	51.8	5.8	241	173	164	49	106	109	344	23.9179	1	Intervention	44	male	31	0	0	1	0	0	1	0	1
70	134	82	65	121	79	66	118	78	154	50.7	601	21.7	11	37.6	54.2	6.1	276	155	56	189	95	98	559	21.378	1	Intervention	57	male	31	0	0	0	0	1	0	1	0
66	143	92	69	134	90	75	135	95	167	63.4	657	25.2	16	44.9	50.3	5.5	239	168	39	174	105	122	498	22.733	1	Intervention	53	male	31	1	0	1	0	1	0	0	1
79	144	77	77	134	78	81	132	72	168.7	62.7	520.7	18.4	11.5	48.5	55.3	5.3	162	83	34	110	99	110	330	22.0312	1	Intervention	55	male	31	0	0	0	0	1	0	1	0
53	128	75	57	122	76	53	120	72	168.2	67.3	486.5	22	14.8	49.8	54.7	5.5	240	151	41	172	112	96	312	23.7883	1	Intervention	55	male	31	0	0	1	0	1	0	0	1
67	132	75	69	132	73	70	128	76	173	79.1	510.1	25.8	20.4	55.7	51.2	5.3	146	86	46	90	110	95	377	26.4292	2	Intervention	38	male	31	1	0	1	0	1	0	0	1
62	125	62	57	116	56	61	121	67	172.2	80	431.7	24.1	19.3	57.6	53.9	5.8	207	92	56	136	81	77	319	26.9789	2	Intervention	35	male	31	0	0	0	0	1	0	1	0
88	151	99	90	145	96	89	143	99	163	68	497.5	25.2	17.1	48.2	52.8	5.9	272	145	60	187	95	150	267	25.5937	2	Intervention	53	male	31	1	0	1	1	0	0	0	1
81	152	91	82	139	86	83	139	87	159.7	62.1	617.9	26.5	16.5	43.2	50.4	5.7	210	90	61	132	111	140	341	24.349	1	Intervention	53	male	31	1	0	1	0	1	0	0	1
84	145	79	83	138	83	84	146	77	166.4	65.6	545.1	24.1	15.8	47.2	52.6	6.6	218	194	46	144	103	91	295	23.6918	1	Intervention	57	male	31	0	0	1	1	0	0	0	1
75	119	74	70	115	73	75	107	70	169.3	78.3	478	26.1	20.4	54.9	51.7	5.8	171	107	54	102	107	124	326	27.3179	2	Intervention	35	male	31	1	0	1	0	0	1	0	1
74	111	71	70	109	66	75	107	70	159.3	68.7	502.6	26.7	18.3	47.8	51.5	5.7	258	193	37	196	88	89	290	27.0723	2	Intervention	39	male	31	1	0	0	0	0	1	1	0
83	124	68	83	100	65	81	105	66	155.3	64.7	539.5	38.9	25.2	37.2	45	5.6	232	73	64	155	105	91	403	26.8263	2	Intervention	55	female	31	1	0	1	0	0	1	0	1
69	165	96	70	146	94	70	147	97	155.8	77.7	493.5	44.5	34.6	40.5	42.6	5.4	277	72	58	198	104	122	322	32.01	2	Intervention	48	female	31	1	0	1	1	0	0	0	1
73	125	74	74	111	70	76	118	74	162	67.9	527	36.3	24.6	40.7	45.5	5.7	271	85	53	196	105	135	409	25.8726	2	Intervention	37	female	31	1	0	1	0	0	1	0	1
80	123	72	91	115	77	85	106	70	150	62.2	653.6	40.3	25.1	35	42.6	5.7	203	101	49	133	114	170	413	27.6444	2	Intervention	44	female	31	1	0	1	0	0	1	0	1
75	132	81	74	123	79	77	122	77	159.4	73.7	155.9	32.8	24.2	46.3		6.1	221	115	59	139	101	152	476	29.0062	2	Intervention	39	female	31	1	0	1	0	1	0	0	1
88	119	81	87	112	74	88	119	73	161.2	71.5	558.1	39.9	28.5	40.4	43.5	6.1	217	88	77	131	111	124	448	27.5154	2	Intervention	53	female	31	1	0	1	0	0	1	0	1
71	91	59	72	84	57	72	87	54	149.7	53.6	562.4	34.9	18.7	33	47.4	5.1	240	77	50	172	98	108	318	23.9178	1	Intervention	41	female	31	1	0	0	0	0	1	1	0
70	117	70	72	117	65	71	117	63	151.1	48.5	680.4	32.3	15.7	31.1	47.6	5.9	276	82	51	203	125	127	297	21.2428	1	Intervention	57	female	31	1	0	1	0	0	1	0	1
80	98	56	82	93	64	80	98	54	161.3	62.5	599.4	35	21.9	38.2	45.3	6.8	183	92	47	119	120	140	241	24.0221	1	Intervention	44	female	31	1	0	1	0	0	1	0	1
57	136	68	53	112	66	55	118	60	157.1	51.3	687.1	22.9	11.7	37.5	52.2						154	289		20.7857	1	Control	42	male	32	0	1	0	0	1	0	0	0
68	118	64	69	120	68	71	118	66	181.9	80.6	539.6	23.6	19	58.4	51.6	6.5	183	52	51	115	95	80	310	24.3596	1	Control	39	male	32	0	0	0	0	0	1	1	0
66	120	65	66	113	65	65	112	63	160.5	60.9	638.5	26.1	15.9	42.6	50.6	6.3	243	116	39	175	103	105	385	23.6411	1	Control	46	male	32	1	0	1	0	0	1	0	1
68	128	73	64	119	76	67	123	75	165.9	60.3	608.1	21.9	13.2	44.8	52.6						121	205		21.9091	1	Control	41	male	32	0	1	0	0	1	0	0	0
63	124	71	67	129	69	63	121	66	169.3	71.5	558.3	25.2	18	50.7	50.9	6.1	213	117	35	152	91	106	267	24.9455	1	Control	39	male	32	1	0	0	0	1	0	1	0
85	124	78	87	122	78	88	125	77	180.7	104.4	493.9	32.2	33.6	67.2	47.7	6.3	192	91	52	119	101	112	403	31.9731	2	Control	41	male	32	1	0	1	0	1	0	0	1
61	138	69	62	129	70	63	124	71	172.3	71.3	444.2	20.7	14.8	53.6	56.2						128	56		24.017	1	Control	45	male	32	0	1	0	0	1	0	0	0
87	118	69	83	107	67	83	110	67	166	67.4	621.1	35.8	24.1	40.7	44.1						176	221		24.4593	1	Control	43	female	32	1	1	0	0	0	1	0	0
73	119	68	75	114	69	78	120	73	154.5	78.8	522.5	45.8	36.1	40.1	41.5	6.7	165	96	36	110	114	113	527	33.0118	2	Control	56	female	32	1	0	1	1	0	0	0	1
65	121	84	69	118	76	74	113	81	169.7	66.5	645	25	16.6	47.3	50.2	6.3	226	319	26	156	104	87	244	23.0918	1	Control	48	male	32	1	0	1	0	1	0	0	1
70	151	80	65	127	76	68	130	78	159.4	58.5	527.9	22	12.9	43.2	54.5	5.8	218	201	42	142	101	108	272	23.0239	1	Control	49	male	32	0	0	1	0	1	0	0	1
74	138	79	72	127	80	71	127	76	164.4	63.9	633.5	25.8	16.5	44.9	50.2	6.3	214	96	45	145	117	92	283	23.6427	1	Control	47	male	32	1	0	1	0	1	0	0	1
80	136	85	77	115	75	85	120	86	142.5	54.3	687.8	40.1	21.8	30.8	43.5	6.5	244	108	58	160	114	111	451	26.7405	2	Control	52	female	32	1	0	1	0	1	0	0	1
82	107	66	79	97	65	82	107	65	163.3	83.8	550.8	43.9	36.8	44.1	40.9	6.5	203	63	40	140	86	106	429	31.4247	2	Control	42	female	32	1	0	0	0	0	1	1	0
69	131	76	75	125	80	73	124	78	162.5	65.6	506.4	24	15.7	47.3	53.4	6.2	203	169	42	125	96	102	298	24.8426	1	Control	52	male	32	0	0	0	0	1	0	1	0
65	125	64	71	103	65	69	109	62	147.6	84.5	377.4	52.6	44.4	37.8		6.6	288	89	63	195	115	111	385	38.7868	2	Control	53	female	32	1	0	1	1	0	0	0	1
59	160	84	57	148	64	58	157	71	152.3	56.9	615	36.7	20.9	34	45.5	6.9	264	190	38	189	112	137	328	24.5308	1	Control	47	female	32	1	0	1	1	0	0	0	1
64	169	80	62	119	73	64	124	70	162.2	52.5	626.9	19.6	10.3	40	54.5	5.4	238	93	69	147	103	111	295	19.9553	1	Control	52	male	33	0	0	1	0	1	0	0	1
61	107	61	60	104	61	64	102	63	165.7	56.9	694.1	21.9	12.5	42.1	51.7	5.3	250	149	43	175	96	55	248	20.7237	1	Control	40	male	33	0	0	0	0	0	1	1	0
70	119	74	70	115	68	71	112	72	167.6	69	555.7	25.5	17.6	48.7	51.6	6.3	183	88	35	125	123	92	394	24.5641	1	Control	58	male	33	1	0	1	0	0	1	0	1
69	109	61	69	102	61	69	99	57	154.2	59.1	559.7	28.1	15.4	41.4	51.9	5.1	223	81	51	149	92	84	281	24.8553	1	Control	55	male	33	1	0	0	0	0	1	1	0
72	134	77	70	124	76	73	115	73	155	42.9	675	17.1	7.3	33.7	56.4	6.1	219	88	70	126	94	115	403	17.8564	0	Control	60	male	33	0	0	0	0	1	0	1	0
64	128	66	63	127	63	66	127	69	177.3	71.2	539.4	21.7	15.5	52.8	53.4	5.4	167	167	35	105	101	61	236	22.6497	1	Control	52	male	33	0	0	1	0	1	0	0	1
79	127	60	78	115	71	76	125	68	163.8	70.1	550.7	27	18.9	48.5	50.6						190	304		26.127	2	Control	47	male	33	1	1	0	0	1	0	0	0
90	111	72	84	118	77	87	113	72	170.5	75.1	575.1	26.6	20	52.2	49.8	5.7	202	109	49	127	118	92	416	25.834	2	Control	40	male	33	1	0	1	0	0	1	0	1
93	127	76	94	130	76	92	125	73	169.9	69.9	590.5	26.1	18.2	49	50.6	5.8	216	94	40	152	95	103	409	24.2153	1	Control	59	male	33	1	0	0	0	1	0	1	0
70	113	66	71	107	67	70	108	59	169.4	65.3	560.1	22.1	14.4	48.2	53	5.3	183	87	42	121	114	139	274	22.7555	1	Control	44	male	33	0	0	1	0	0	1	0	1
73	122	76	78	117	73	76	123	70	169.4	68.7	615.6	25.2	17.3	48.7	50.2	5.2	260	155	39	186	122	102	298	23.9403	1	Control	39	male	33	1	0	1	0	1	0	0	1
53	113	57	51	122	44	50	115	56	156.2	48.8	667.5	21.2	10.3	36.5	53.7	5.8	206	58	70	119	101	108	200	20.0013	1	Control	46	male	33	0	0	1	0	0	1	0	1
69	117	69	66	116	68	73	118	74	164.6	63.2	601.7	23.4	14.8	45.9	51.6	5.4	240	98	46	168	96	105	324	23.3269	1	Control	36	male	33	0	0	0	0	0	1	1	0
79	125	84	81	118	80	82	115	74	164.4	61.8	606.4	23.5	14.5	44.8	51.6	5.1	210	128	43	134	100	98	297	22.8657	1	Control	41	male	33	0	0	1	0	0	1	0	1
76	130	68	75	120	66	76	118	70	144.9	60.7	573.1	41	24.9	33.8	43.8						158	220		28.9103	2	Control	40	female	33	1	1	0	0	1	0	0	0
84	122	73	82	119	70	80	111	69	151.5	62.1	563.2	38.7	24	35.9	44.8	5.3	258	133	50	172	104	132	517	27.0562	2	Control	47	female	33	1	0	1	0	0	1	0	1
82	168	92	83	165	89	77	152	88	149	47.9	623.5	31.4	15	31.2	48.9	6	269	120	37	203	123	161	507	21.5756	1	Control	50	female	33	1	0	1	0	1	0	0	1
88	111	73	83	113	70	83	111	67	158.6	63.4	567.1	36.2	23	38	45.4	5.7	185	108	39	120	104	91	341	25.2048	2	Control	48	female	33	1	0	1	0	0	1	0	1
60	101	68	62	98	61	63	103	61	153.6	69.7	594.6	41.9	29.2	38.1	42	5.3	200	67	50	132	104	110	403	29.5427	2	Control	44	female	33	1	0	1	0	0	1	0	1
73	121	69	70	113	66	69	112	65	175.1	77.6	525.8	25.3	19.6	55	51.4						152	209		25.3098	2	Control	47	male	33	1	1	0	0	0	1	0	0
82	107	74	92	102	76	90	99	71	160.8	49.3	667.8	18.3	9	38.2	54.6	6.3	270	141	42	192	121	122	537	19.0667	1	Intervention	43	male	34	0	0	1	0	0	1	0	1
61	142	83	65	132	82	64	142	76	165.3	49.2	597.6	13.9	6.8	40.2	57.9	5.1	197	74	56	120	99	40	348	18.0061	0	Intervention	51	male	34	0	0	0	0	1	0	1	0
52	144	81	52	146	90	54	145	86	155	56.6	550.5	23.4	13.2	41.1	53.4	5.3	309	158	45	243	117	133	324	23.5588	1	Intervention	50	male	34	0	0	1	0	1	0	0	1
77	121	70	78	109	66	78	108	63	159.9	53.5	612.2	20	11.1	40.2	54	5.4	218	127	51	143	98	63	406	20.9246	1	Intervention	53	male	34	0	0	0	0	0	1	1	0
60	134	88	61	133	87	59	126	68	161	53.1	545.7	17.5	9.3	41.5	56.7	5.5	246	142	44	178	98	65	437	20.4853	1	Intervention	52	male	34	0	0	0	0	1	0	1	0
72	140	90	77	143	93	74	138	90	167.2	81.1	436.2	27.4	22.2	55.8	52.3	5.2	208	207	37	130	97	71	444	29.01	2	Intervention	37	male	34	1	0	0	1	0	0	1	0
61	138	69	66	167	73	64	127	70	150.8	55.2	542.1	24.3	13.4	39.6	53.3						271	404		24.2737	1	Intervention	51	male	34	0	1	0	1	0	0	0	0
71	119	75	73	111	71	70	105	69	166.6	43.3	638.3	11	4.8	36.5	59.1	5.7	206	145	48	125	88	100	537	15.6005	0	Intervention	58	male	34	0	0	0	0	0	1	1	0
87	127	76	89	117	78	90	120	77	169.2	52.1	578.3	13.5	7	42.7	58.2	5.6	244	86	96	124	95	161	444	18.1986	0	Intervention	52	male	34	0	0	1	0	1	0	0	1
73	130	95	67	127	86	70	122	82	157.8	67.2	479	25.8	17.3	47.3	52.7	5.1	199	125	55	124	118	127	286	26.987	2	Intervention	40	male	34	1	0	1	0	1	0	0	1
55	119	66	58	112	65	59	115	66	167.3	72.6	537.5	26.4	19.2	50.6	50.8	5.6	218	79	39	159	97	71	391	25.9385	2	Intervention	44	male	34	1	0	0	0	0	1	1	0
85	140	89	85	139	90	89	149	87	141.5	64.2	600.2	44.6	28.6	33.6	41.7	5.4	165	74	46	100	108	134	682	32.0643	2	Intervention	50	female	34	1	0	1	0	1	0	0	1
74	115	70	84	98	65	85	101	66	143.4	49.6	663.6	36.2	18	30	46	5.2	194	168	48	116	109	112	379	24.1203	1	Intervention	45	female	34	1	0	1	0	0	1	0	1
71	114	63	73	112	62	76	110	63	147.7	62	624.5	40.4	25	34.9	42.9	5.2	171	67	54	103	90	77	484	28.4204	2	Intervention	34	female	34	1	0	0	0	0	1	1	0
72	118	66	75	107	70	81	116	71	143.4	55.1	536	38.3	21.1	32.2	46.5	4.9	203	97	33	143	106	110	522	26.795	2	Intervention	42	female	34	1	0	1	0	0	1	0	1
70	136	92	68	130	81	71	139	83	152.4	65	622.8	40.6	26.4	36.4	42.6						155	249		27.9862	2	Intervention	49	female	34	1	1	0	0	1	0	0	0
90	146	94	87	129	88	88	126	85	163	65.5	559.5	35.6	23.3	39.7	45.6	6.2	174	94	51	105	119	154	388	24.6528	1	Intervention	51	female	34	1	0	1	0	1	0	0	1
88	150	94	85	139	89	92	139	96	152.6	57	656.6	36.5	20.8	34.2	44.7	5.6	278	142	42	201	103	111	353	24.4774	1	Intervention	49	female	34	1	0	1	1	0	0	0	1
79	149	97	78	142	90	78	141	94	154.8	60.1	633.8	37.2	22.4	35.6	44.4	5.7	217	119	34	158	104	139	548	25.0803	2	Intervention	50	female	34	1	0	1	1	0	0	0	1
80	173	97	69	157	94	73	154	94	165.4	61.2	670.9	33.9	20.7	38.1	44.9	4.4	273	161	52	197	99	86	368	22.3707	1	Intervention	50	female	34	1	0	0	1	0	0	1	0
74	109	64	77	105	62	81	100	63	151.2	40	708.3	24	9.6	28.9	52.3	5.2	142	62	63	72	92	90	353	17.4967	0	Intervention	35	female	34	0	0	0	0	0	1	1	0
93	140	92	95	137	85	94	134	86	157.4	60.9	503.7	23.2	14.1	44.4	53.9	6.3	269	192	52	182	101	131	615	24.5815	1	Intervention	41	male	34	0	0	1	0	1	0	0	1
69	159	97	74	142	104	70	138	95	168	53.6	605.4	16.1	8.6	42.6	56	5.3	198	100	61	106	94	119	444	18.9909	1	Intervention	45	male	34	0	0	0	1	0	0	1	0
90	126	73	87	119	71	85	120	71	152.6	50.4	617.5	22.7	11.4	36.9	53.6	5.5	198	76	45	130	92	90	725	21.6432	1	Intervention	45	male	34	0	0	0	0	1	0	1	0
76	144	80	77	137	65	76	149	66	155	71.5	488.5	30.3	21.7	47.2	50.3	5.3	252	121	40	182	106	52	337	29.7607	2	Control	49	male	35	1	0	1	1	0	0	0	1
63	139	91	63	122	68	65	119	68	165.1	53.5	655.9	19.7	10.5	40.7	53.8	6.8	236	90	53	156	120	181	322	19.6273	1	Control	51	male	35	0	0	1	0	1	0	0	1
59	108	61	62	104	60	60	106	59	165.3	66.8	517.1	23.7	15.8	48.3	53	5.4	245	89	37	181	96	100	348	24.4473	1	Control	47	male	35	0	0	0	0	0	1	1	0
95	151	82	94	137	79	90	134	80	164.2	65.4	484.7	22.6	14.8	48	54.6	5.3	173	116	42	105	106	82	263	24.2567	1	Control	52	male	35	0	0	1	0	1	0	0	1
82	144	91	79	145	80	76	138	87	167.5	76.2	468.1	25.5	19.4	53.9	52.5	5.6	291	267	33	206	108	101	337	27.1597	2	Control	40	male	35	1	0	1	0	1	0	0	1
63	131	77	61	121	73	63	118	74	175.1	89.8	420.7	27.8	25	61.5	52.4	5.5	206	179	40	132	105	94	286	29.289	2	Control	47	male	35	1	0	1	0	1	0	0	1
52	120	71	49	122	66	50	120	65	179.5	79.5	543.1	24.5	19.5	56.9	51.3	5.1	227	150	42	157	105	36	252	24.6739	1	Control	46	male	35	0	0	1	0	1	0	0	1
71	148	88	76	146	88	75	141	87	176.8	63.4	594.8	18.4	11.7	49	54.3						268	287		20.2827	1	Control	44	male	35	0	1	0	0	1	0	0	0
76	125	73	76	133	76	75	127	75	168.7	56.1	428.9	8.5	4.8	48.6	63.5	6.2	165	99	40	96	92	185	559	19.7121	1	Control	50	male	35	0	0	1	0	1	0	0	1
100	150	87	95	137	85	101	131	82	155.4	49.8	718.3	23.9	11.9	35.9	51.8	5.7	170	144	42	103	98	245	403	20.6218	1	Control	58	male	35	0	1	0	0	1	0	0	0
54	102	60	54	101	61	60	102	57	167.5	56.6	674.8	20.1	11.4	42.8	52.7	5.1	184	100	52	110	105	114	355	20.1738	1	Control	37	male	35	0	0	1	0	0	1	0	1
64	128	81	65	124	80	63	124	73	170.3	75.9	52.3	25.7	19.5	53.5	51	5.3	256	275	38	174	100	83	272	26.1705	2	Control	35	male	35	1	0	1	0	1	0	0	1
67	117	76	64	114	73	67	118	74	172.6	70.4	632.1	25.1	17.7	50	50	5.8	223	176	29	163	107	100	324	23.6315	1	Control	43	male	35	1	0	1	0	0	1	0	1
66	116	70	60	105	67	60	109	66	149.1	71.4	500.5	44.8	32	37.1	42.9	5.4	270	102	59	178	98	107	463	32.1176	2	Control	48	female	35	1	0	0	0	0	1	1	0
84	134	78	83	120	72	85	124	73	152.5	66.1	544	40.5	26.8	37	44	5.2	259	110	45	186	107	172	384	28.4225	2	Control	50	female	35	1	0	1	0	1	0	0	1
99	214	136	104	212	132	102	209	125	150.7	69.8	527.3	43.2	30.2	37.3	43	5.4	213	66	68	124	104	81	363	30.7347	2	Control	50	female	35	1	0	1	1	0	0	0	1
68	128	80	72	126	80	75	124	78	150.9	60.1	601.5	38.6	23.2	34.8	44.4	6	219	125	31	161	113	138	440	26.3934	2	Control	49	female	35	1	0	1	0	1	0	0	1
71	143	90	68	145	91	67	149	85	159.2	88.6	466.9	47.8	42.4	43.3	41.3	5.7	171	81	46	105	113	136	371	34.9581	2	Control	46	female	35	1	0	1	0	1	0	0	1
66	126	78	67	109	67	70	109	70	153.4	64.3	512.4	39.1	25.1	36.9	45.6	5.3	190	101	41	120	112	110	295	27.325	2	Control	47	female	35	1	0	1	0	0	1	0	1
62	113	66	60	111	69	57	105	69	148.7	52.3	658.3	34.7	18.1	32.4	46.1	5.5	182	82	38	123	102	122	397	23.6526	1	Control	35	female	35	1	0	1	0	0	1	0	1
66	118	68	70	116	68	66	112	64	168.1	76.2	470.9	37.5	28.6	44.6	45.8	5.4	161	62	50	97	122	105	310	26.9662	2	Control	41	female	35	1	0	1	0	0	1	0	1
65	148	79	64	142	78	63	120	75	157	73.3	461	29.4	21.6	49	51.2	5	190	169	31	123	94	74	312	29.7375	2	Control	45	male	35	1	0	0	0	1	0	1	0
69	111	75	65	114	72	70	113	70	160.1	61.2	533.8	23.3	14.3	44.4	53.3						134	192		23.8764	1	Control	48	male	35	0	1	0	0	0	1	0	0
82	165	84	74	147	78	76	144	80	155.2	68.4	497.2	29.7	20.3	45.6	50.9	5.8	217	78	56	144	105	86	409	28.397	2	Intervention	60	male	36	1	0	1	0	1	0	0	1
74	131	92	73	131	94	70	134	90	158.7	62.9	582.3	26.4	16.6	43.9	50.9	6.2	222	150	32	165	106	189	385	24.9745	1	Intervention	52	male	36	1	0	1	0	1	0	0	1
76	137	87	78	135	86	78	141	81	171.5	70.6	566.4	24.7	17.4	50.4	51.4						176	368		24.0036	1	Intervention	45	male	36	0	1	0	0	1	0	0	0
77	143	91	73	128	86	72	128	87	163.1	71.8	435.7	24.5	17.6	51.4	54.2	5.5	260	267	38	177	115	141	571	26.9908	2	Intervention	40	male	36	0	0	1	0	1	0	0	1
52	136	89	52	137	92	54	135	89	165.5	69.8	565.1	27.2	19	48.2	50.4	7	253	202	37	173	103	151	382	25.4835	2	Intervention	54	male	36	1	0	1	0	1	0	0	1
60	145	88	62	145	91	60	146	87	175.9	73.8	637.8	26.1	19.3	51.7	49.5	5.7	230	341	25	148	111	128	255	23.852	1	Intervention	49	male	36	1	0	1	0	1	0	0	1
73	135	78	70	141	77	73	130	77	164.1	70.2	501.1	25.6	18	49.5	52.3						166	302		26.0687	2	Intervention	46	male	36	1	1	0	0	1	0	0	0
63	139	80	64	131	81	64	131	80	165.8	73.3	521	27	19.8	50.7	51	5.6	215	298	28	140	114	130	368	26.6646	2	Intervention	48	male	36	1	0	1	0	1	0	0	1
84	132	80	84	133	79	79	126	77	162.2	71.5	500.6	26.5	18.9	49.9	51.3	5.4	274	130	52	195	99	111	348	27.1772	2	Intervention	35	male	36	1	0	0	0	1	0	1	0
79	134	77	79	130	74	78	128	74	152.3	69.7	549.9	42.7	29.8	37.6	42.8						184	263		30.0492	2	Intervention	48	female	36	1	1	0	0	1	0	0	0
67	185	79	69	157	75	68	162	81	153.3	51.6	678.9	33.7	17.4	32.4	46.7						149	231		21.9566	1	Intervention	48	female	36	1	1	0	1	0	0	0	0
71	111	64	68	108	60	70	111	66	142.7	48.5	647.3	35.4	17.2	29.7	47	5.3	212	128	33	151	104	94	337	23.8174	1	Intervention	40	female	36	1	0	1	0	0	1	0	1
69	140	87	71	127	84	70	122	82	151.6	56.2	556.4	32.8	18.4	35.7	48	6	187	86	42	127	108	115	385	24.4533	1	Intervention	51	female	36	1	0	1	0	1	0	0	1
56	144	82	56	133	84	55	130	78	169.6	69.3	553.4	23.8	16.5	50.1	51.9	5.2	224	145	39	160	103	112	337	24.0925	1	Intervention	45	male	36	0	0	1	0	1	0	0	1
77	97	76	76	96	69	73	95	66	153.4	42.3	672.5	24.5	10.4	30.3	52	4.9	264	52	78	175	92	82	385	17.9759	0	Intervention	39	female	36	0	0	0	0	0	1	1	0
64	181	89	64	186	92	62	171	91	154.1	66.8	565.5	40.6	27.1	37.4	43.6	5.7	205	91	60	127	103	109	622	28.1301	2	Intervention	51	female	36	1	0	1	1	0	0	0	1
74	147	95	69	147	90	72	154	91	174.8	54.6	512.8	9	4.9	47.1	61.4	5.3	221	90	91	110	95	108	298	17.8694	0	Intervention	55	male	36	0	0	0	1	0	0	1	0
51	127	73	59	122	76	60	122	74	167.9	67.6	616.9	25	16.9	48.1	50.3	5.4	242	87	40	177	98	89	318	23.9798	1	Intervention	37	male	36	1	0	0	0	1	0	1	0
71	169	106	70	151	105	72	143	98	146.5	48.8	679.5	34.5	16.8	30.4	46.7	5.7	239	66	60	163	105	114	356	22.7376	1	Intervention	46	female	36	1	0	1	1	0	0	0	1
77	136	81	80	133	80	77	124	78	157.1	66.3	664.3	40.3	26.7	37.3	42.2	5.7	257	95	83	154	107	83	463	26.8634	2	Intervention	60	female	36	1	0	1	0	1	0	0	1
67	135	78	67	135	78	66	133	80	154.3	66.7	503.8	40	26.7	37.7	45.1	5.3	179	108	36	117	108	96	314	28.0152	2	Intervention	50	female	36	1	0	1	0	1	0	0	1
59	138	78	59	131	73	61	132	74	156.5	60.6	526.9	24.1	14.6	43.6	53.1	5.3	217	54	72	133	109	130	272	24.7425	1	Intervention	47	male	37	0	0	1	0	1	0	0	1
70	114	70	69	115	71	73	115	68	172.5	86.6	377.2	25.7	22.3	61	25.7	5.4	281	150	54	195	102	81	277	29.1031	2	Intervention	45	male	37	1	0	1	0	0	1	0	1
72	142	93	74	127	83	77	129	79	168.6	68	634.3	25.4	17.3	48.1	49.9	5	223	243	34	156	96	57	207	23.9218	1	Intervention	39	male	37	1	0	0	0	1	0	1	0
67	158	92	64	153	89	67	154	88	169.4	70.3	572.7	25.7	18.1	49.5	50.9						135	277		24.4979	1	Intervention	50	male	37	1	1	0	0	1	0	0	0
78	98	65	79	98	65	78	102	68	173.2	58	552.1	14.5	8.4	47	57.2	5.7	286	142	47	208	95	78	247	19.3345	1	Intervention	42	male	37	0	0	0	0	0	1	1	0
79	165	96	79	162	92	81	169	98	166	83.7	473.7	31	25.9	54.8	49.8	6.3	267	129	60	181	118	162	278	30.3745	2	Intervention	54	male	37	1	0	1	1	0	0	0	1
63	109	60	66	106	63	66	104	62	172.1	57.6	544.9	16.5	9.8	47.2	56.5	5.5	233	122	43	163	81	41	371	19.4474	1	Intervention	49	male	37	0	0	0	0	0	1	1	0
78	164	95	74	142	83	75	159	84	144.6	47.1	548.4	21.1	9.9	35.2	55.4	5.6	222	66	69	142	71	121	356	22.526	1	Intervention	47	male	37	0	0	0	0	1	0	1	0
98	145	98	93	138	89	90	134	93	170	71.8	631.3	26.9	19.3	49.8	49						380	527		24.8443	1	Intervention	44	male	37	1	1	0	0	1	0	0	0
48	126	71	50	127	68	51	124	69	168.2	49.4	697.2	16.5	8.2	39	55.3	5.4	202	62	52	140	84	104	312	17.4612	0	Intervention	52	male	37	0	0	0	0	1	0	1	0
85	125	74	89	118	70	87	114	68	151.2	68.6	529	41.8	28.7	37.6	43.3	5.4	254	69	57	179	94	91	406	30.0069	2	Intervention	32	female	37	1	0	0	0	0	1	1	0
68	135	77	69	128	73	67	136	72	153.7	63.8	486.3	38.3	24.4	37.1	46.7	5.8	260	100	58	184	94	115	300	27.0068	2	Intervention	58	female	37	1	0	0	0	1	0	1	0
82	118	86	84	120	83	84	120	81	150	55.7	701.5	37.4	20.8	33	44	5.5	252	108	37	189	103	139	339	24.7556	1	Intervention	47	female	37	1	0	1	0	1	0	0	1
75	108	66	80	111	70	78	105	67	155	61.5	653.8	37.6	23.1	36.2	43.6						185	346		25.5983	2	Intervention	38	female	37	1	1	0	0	0	1	0	0
66	127	84	60	138	81	65	131	91	147.9	56.3	608.9	37.1	20.9	33.5	45.5	5.6	285	164	54	198	98	95	358	25.7378	2	Intervention	56	female	37	1	0	0	0	1	0	1	0
78	179	108	73	153	100	72	143	95	152	55.9	604.6	35.6	19.9	34	46.2	5.7	240	103	41	178	94	101	406	24.1949	1	Intervention	52	female	37	1	0	0	1	0	0	1	0
88	136	80	86	129	74	86	128	73	147.3	59.1	539.9	39.4	23.3	33.8	45.5						126	175		27.2384	2	Intervention	53	female	37	1	1	0	0	1	0	0	0
70	111	64	69	109	58	69	104	63	155	66	497.2	39	25.7	37.9	45.8	6.1	246	84	56	171	125	117	318	27.4714	2	Intervention	50	female	37	1	0	1	0	0	1	0	1
80	112	70	80	108	68	78	103	65	155.2	53.5	607.8	31.9	17.1	34.4	47.7	5.4	218	70	54	146	120	102	334	22.2111	1	Intervention	40	female	37	1	0	1	0	0	1	0	1
86	144	74	84	117	72	82	123	69	142.4	45.5	654.8	33.9	15.4	28.6	48.1	5.3	198	45	86	104	100	136	429	22.4384	1	Intervention	43	female	37	1	0	1	0	1	0	0	1
77	191	111	75	170	91	79	174	110	165	63.6	557.8	23.8	15.1	46	52.7	5.8	213	85	44	146	115	152	316	23.3609	1	Intervention	46	male	38	0	0	1	1	0	0	0	1
56	117	62	57	119	63	58	112	62	164.4	65	513.2	22.7	14.8	47.6	53.5	5	179	114	32	121	97	55	281	24.0497	1	Intervention	43	male	38	0	0	0	0	0	1	1	0
78	190	117	79	179	110	77	162	97	178	83.1	450.3	24.7	20.5	59.4	53.5	5.3	185	105	47	113	99	88	440	26.2277	2	Intervention	54	male	38	0	0	0	1	0	0	1	0
86	126	73	83	118	70	86	116	70	176.8	70.4	555.3	20.9	14.7	52.8	53.1	5.3	284	365	42	185	97	117	237	22.5221	1	Intervention	38	male	38	0	0	0	0	1	0	1	0
92	130	81	90	131	84	91	130	80	170.4	59.9	615.5	20.6	12.3	45.1	53.4	5.9	244	264	30	166	100	155	440	20.6295	1	Intervention	42	male	38	0	0	1	0	1	0	0	1
74	115	67	59	128	60	65	110	63	169.5	74.2	477.4	23.7	17.6	53.7	53.2	5.7	266	231	33	182	112	76	306	25.8264	2	Intervention	41	male	38	0	0	1	0	0	1	0	1
57	110	50	54	115	53	55	115	46	164.9	62.5	498.4	20.4	12.7	47.2	55.4	5.3	190	93	40	125	85	53	297	22.9847	1	Intervention	49	male	38	0	0	0	0	0	1	1	0
57	138	77	53	134	75	55	135	78	175	87.6	536.5	29.8	26.1	58.3	48.6						132	200		28.6041	2	Intervention	46	male	38	1	1	0	0	1	0	0	0
64	140	84	64	132	87	67	126	88	162.5	58.2	594.3	21.3	12.4	43.4	53.1	5.1	221	118	55	139	85	72	198	22.0402	1	Intervention	41	male	38	0	0	0	0	1	0	1	0
59	112	58	59	109	62	58	107	60	164.2	61.9	626.6	24	14.9	44.5	51.1	4.9	246	88	52	170	95	91	286	22.9585	1	Intervention	40	male	38	0	0	0	0	0	1	1	0
75	132	75	70	123	72	69	128	73	148.9	41.5	558.7	13.9	5.8	33.8	59.8	5.7	195	60	71	109	106	78	230	18.718	1	Intervention	54	male	38	0	0	1	0	1	0	0	1
89	119	63	91	110	65	88	108	60	154.8	41	644.2	13.6	5.6	33.5	58.8	6.3	245	117	69	149	84	230	368	17.1097	0	Intervention	55	male	38	0	1	0	0	0	1	0	0
83	97	58	78	101	54	82	102	55	189.5	76.4	565.5	18.3	14	59.2	53.5	5.8	316	151	33	238	101	109	304	21.2753	1	Intervention	31	male	38	0	0	1	0	0	1	0	1
71	127	69	70	113	64	73	112	64	169.8	46.7	684.5	13	6.1	38.5	57.6	5.5	224	88	43	155	91	59	332	16.1973	0	Intervention	59	male	38	0	0	0	0	0	1	1	0
76	154	97	78	143	97	82	148	92	142.6	49.7	637.8	36.4	18.1	30	46.5	5.4	251	154	36	174	104	95	451	24.4409	1	Intervention	55	female	38	1	0	1	1	0	0	0	1
74	119	70	72	117	66	70	116	65	150.1	66.7	612	42.9	28.6	35.9	42	5	201	58	44	134	96	97	463	29.605	2	Intervention	59	female	38	1	0	0	0	0	1	1	0
71	117	70	76	111	71	78	109	70	152.3	66.3	539.6	40.7	27	37	43.9						187	295		28.5834	2	Intervention	40	female	38	1	1	0	0	0	1	0	0
98	122	87	91	124	84	90	123	85	163.5	59.5	606.9	32	19	38.1	46.9	5.1	284	107	53	203	96	84	308	22.2578	1	Intervention	49	female	38	1	0	0	0	1	0	1	0
75	121	79	75	124	78	76	120	81	148.5	63.5	633.7	41.5	26.4	35	42.4	5.5	156	146	35	94	96	142	467	28.7952	2	Intervention	50	female	38	1	0	1	0	1	0	0	1
63	139	79	64	136	78	64	134	73	147.7	60.2	695.3	40.8	24.6	33.6	42.2	5.3	239	110	52	161	104	106	374	27.5953	2	Intervention	53	female	38	1	0	1	0	1	0	0	1
74	122	66	74	106	65	75	117	64	147.2	54	737.4	37.8	20.4	31.8	43.7	5	195	104	69	105	99	101	341	24.9217	1	Intervention	42	female	38	1	0	0	0	0	1	1	0
75	116	68	75	109	67	76	102	64	158.3	62	651.3	36.2	22.4	37.3	43.9	4.8	232	64	54	154	97	83	351	24.7417	1	Intervention	31	female	38	1	0	0	0	0	1	1	0
97	166	88	94	148	79	104	121	78	157.2	69.4	459.9	39	27.1	39.8	46.1	4.9	190	124	44	122	104	76	409	28.0837	2	Intervention	39	female	38	1	0	1	0	1	0	0	1
61	154	94	63	147	92	60	145	87	164.4	83.2	388.8	29.5	24.5	55.7	53.1	5.3	238	126	55	159	101	118	406	30.7836	2	Intervention	51	male	39	1	0	1	1	0	0	0	1
78	141	75	77	126	75	75	126	73	159	76.3	484.3	30.9	23.6	50	49.9	5.3	245	74	52	164	104	73	455	30.1808	2	Intervention	52	male	39	1	0	1	0	1	0	0	1
67	106	62	66	107	66	64	103	56	174.5	87.5	500.5	28.7	25.1	59.2	49.8	5.5	216	138	53	136	110	122	334	28.7354	2	Intervention	48	male	39	1	0	1	0	0	1	0	1
71	137	81	69	135	87	70	136	89	160	70.2	464.2	27.2	19.1	48.4	52.7	5.2	160	91	55	82	103	109	379	27.4219	2	Intervention	57	male	39	1	0	1	0	1	0	0	1
78	131	79	76	128	80	75	135	81	160	47.9	763	21.5	10.3	35.6	52.6	5.3	222	76	70	139	103	183	368	18.7109	1	Intervention	59	male	39	0	0	1	0	1	0	0	1
60	109	66	64	110	62	65	109	62	180.5	86.8	487.7	25.6	22.2	61.3	51.6	5.2	402	949	52	232	100	73	358	26.6419	2	Intervention	43	male	39	1	0	1	0	0	1	0	1
70	110	63	77	110	65	76	106	64	168.8	71.7	522	25.3	18.1	50.8	52.2	5.8	252	70	46	182	102	104	476	25.1637	2	Intervention	54	male	39	1	0	1	0	0	1	0	1
57	131	82	51	125	69	55	127	67	170.4	85.1	471.2	28.3	24.1	57.8	50.4	5.1	231	144	43	158	99	67	326	29.3083	2	Intervention	30	male	39	1	0	0	0	1	0	1	0
67	142	86	69	132	77	69	137	87	149.2	80.1	443	49.2	39.4	38.3		5.1	203	149	42	134	94	116	636	35.9828	2	Intervention	52	female	39	1	0	0	0	1	0	1	0
73	107	67	71	104	65	77	102	62	149.7	69.9	593.3	43.3	30.3	37.3	41.5	5.8	237	191	35	164	122	121	419	31.1913	2	Intervention	37	female	39	1	0	1	0	0	1	0	1
67	111	63	70	99	64	70	102	66	157	51.4	763.6	32.2	16.6	32.9	45.9	5.5	213	54	49	146	99	103	571	20.8528	1	Intervention	39	female	39	1	0	0	0	0	1	1	0
88	125	80	84	123	75	82	123	72	148.9	52.2	551.5	33.3	17.4	32.9	48.7						187	358		23.544	1	Intervention	47	female	39	1	1	0	0	1	0	0	0
79	153	92	80	143	91	80	153	90	157.1	74.2	506.7	42.6	31.6	40	43.3	5.5	265	88	54	185	113	133	502	30.0643	2	Intervention	52	female	39	1	0	1	1	0	0	0	1
80	131	76	78	118	74	80	121	77	164.5	83.2	501.6	43	35.8	44.4	42.4	5.3	200	78	46	133	108	107	455	30.7462	2	Intervention	49	female	39	1	0	1	0	1	0	0	1
84	129	77	86	126	75	88	116	77	152	58.3	573.9	36.7	21.4	34.8	46	6.2	180	137	45	116	114	145	374	25.2337	2	Intervention	50	female	39	1	0	1	0	1	0	0	1
69	207	118	73	189	118	69	183	111	168.4	63.1	574.7	22.1	13.9	46.4	53.1	5.7	240	120	60	157	99	79	374	22.2508	1	Intervention	50	male	39	0	0	0	1	0	0	1	0
72	177	99	70	164	99	72	171	97	153	62.1	644.3	29.3	18.2	41.6	48.5	5.9	221	195	45	138	110	167	589	26.5283	2	Intervention	45	male	39	1	0	1	1	0	0	0	1
70	122	81	67	117	75	69	118	70	165.3	63.7	553.9	23.2	14.8	46.3	52.7	5.6	239	179	44	159	85	75	207	23.3128	1	Intervention	50	male	39	0	0	0	0	0	1	1	0
81	172	112	77	155	112	80	157	110	164.6	73.9	486.1	27.2	20.1	51	51.8	5.5	305	143	39	239	113	141	455	27.2763	2	Control	53	male	40	1	0	1	1	0	0	0	1
77	116	81	72	111	79	75	114	79	169.7	78.1	536	27.4	21.4	53.8	50.1	6.1	255	179	187	40	114	216	489	27.1199	2	Control	40	male	40	1	1	0	0	0	1	0	0
78	138	86	77	134	87	76	124	84	172.2	66.6	589.8	22.9	15.3	48.6	52.1						177	233		22.4599	1	Control	50	male	40	0	1	0	0	1	0	0	0
61	131	66	63	123	63	58	123	65	173.4	75.5	482.9	22.9	17.3	55.2	53.2	5.3	205	77	54	143	124	85	375	25.1101	2	Control	35	male	40	0	0	1	0	1	0	0	1
71	118	69	72	114	67	72	117	67	164.5	70.2	595.3	27.3	19.2	48.3	49.4	5.1	174	77	37	127	102	132	577	25.9421	2	Control	42	male	40	1	0	1	0	0	1	0	1
53	137	74	58	132	74	56	125	76	164.7	82.6	375.8	28	23.1	56.4	54.2	5.1	231	261	31	166	108	122	699	30.4504	2	Control	48	male	40	1	0	1	0	1	0	0	1
67	148	88	68	149	90	75	157	99	162.6	71.9	474.2	26	18.7	50.4	52.4						130	271		27.1949	2	Control	42	male	40	1	1	0	1	0	0	0	0
81	118	74	87	116	73	88	117	74	153.7	69.8	604.2	41.7	29.1	38.3	41.8	5.7	191	60	55	124	96	115	699	29.5466	2	Control	39	female	40	1	0	0	0	0	1	1	0
69	150	82	69	138	76	68	131	78	147.6	50	555.5	31.8	15.9	32.3	49.4	5.2	190	63	68	113	95	103	502	22.9508	1	Control	40	female	40	1	0	0	0	1	0	1	0
66	139	82	68	136	81	67	140	85	149.4	65.8	530.4	41.7	27.4	36.2	43.8	5.7	171	82	57	99	100	123	388	29.4798	2	Control	40	female	40	1	0	1	0	1	0	0	1
60	123	76	57	122	77	57	119	74	170.6	80.2	520.9	27.6	22.1	55.1	50.1	4.7	219	90	35	169	92	93	385	27.556	2	Control	41	male	40	1	0	0	0	1	0	1	0
76	141	81	79	140	79	79	138	74	168.6	61.6	585.8	21.2	13.1	46	53.4						170	268		21.6703	1	Control	52	male	40	0	1	0	0	1	0	0	0
109	106	69	105	100	67	107	96	65	146.6	59	443.3	37.5	22.1	34.8	48.6	5.6	316	83	67	240	100	102	353	27.4526	2	Control	40	female	40	1	0	1	0	0	1	0	1
70	151	81	70	141	78	73	140	77	167.6	72.1	530	25.8	18.6	50.7	51.5	5.6	211	148	47	142	111	228	493	25.6677	2	Control	48	male	40	1	1	0	1	0	0	0	0
70	112	70	69	106	68	72	106	70	173.6	73.8	534.7	23.8	17.6	53.3	52						128	246		24.4882	1	Control	45	male	40	0	1	0	0	0	1	0	0
97	143	88	96	135	86	97	132	84	153.6	51.1	685	32.9	16.8	32.5	47	5.7	246	179	80	147	108	114	502	21.659	1	Control	59	female	40	1	0	1	0	1	0	0	1
69	124	71	69	116	73	67	117	68	152.2	64.2	719.5	41.2	26.5	35.6	41.3	5.9	230	139	40	175	112	108	455	27.7144	2	Control	51	female	40	1	0	1	0	0	1	0	1
55	134	77	58	117	66	58	119	68	162	54.9	538.7	18.1	9.9	42.6	56.3	5.3	211	92	74	126	110	83	632	20.9191	1	Control	52	male	40	0	0	1	0	1	0	0	1
79	106	63	83	106	62	81	107	67	153	60	606.5	37.7	22.6	35.3	44.7	5.5	211	111	39	153	117	89	320	25.6312	2	Control	50	female	40	1	0	1	0	0	1	0	1
90	140	87	90	133	79	102	142	85	160.9	84.9	364.7	45.1	38.3	43.7	28.8						129	137		32.7941	2	Control	38	female	40	1	1	0	0	1	0	0	0
68	112	71	66	105	70	67	105	73	160	79.3	538.2	43.3	34.3	42.2	41.7	5.9	220	143	32	166	120	125	571	30.9766	2	Control	42	female	40	1	0	1	0	0	1	0	1
84	123	71	85	117	70	87	123	72	158.5	55.9	532.2	20.3	11.3	42.3	55.3	5	230	97	47	171	95	106	878	22.2512	1	Control	52	male	40	0	0	0	0	1	0	1	0
78	125	78	75	118	75	78	118	66	161.6	84	480.4	44.2	37.1	44	42.4						259	357		32.166	2	Control	40	female	40	1	1	0	0	1	0	0	0
67	113	73	71	114	66	71	116	70	171.9	63.7	617.9	21.5	13.7	47.4	52.3	5.4	208	42	53	146	100	98	437	21.557	1	Control	43	male	40	0	0	1	0	0	1	0	1
74	161	83	76	156	91	71	150	79	154.5	51.7	586.4	21.7	11.2	38.4	54.4						151	191		21.6588	1	Intervention	60	male	41	0	1	0	0	1	0	0	0
66	99	58	61	104	58	65	102	64	162.1	56.3	542.3	18.5	10.4	43.5	55.6	5.6	210	73	39	154	110	79	346	21.4261	1	Intervention	39	male	41	0	0	1	0	0	1	0	1
71	122	68	75	113	68	76	115	70	162.5	61.6	570.7	23.9	14.7	44.4	52.6	5.4	189	71	53	124	107	98	312	23.3278	1	Intervention	57	male	41	0	0	1	0	0	1	0	1
79	116	73	77	112	66	75	114	64	158.1	53	677.6	23.8	12.6	38.3	51.9						133	135		21.2037	1	Intervention	60	male	41	0	1	0	0	0	1	0	0
68	131	71	70	129	70	72	127	66	158.7	58.8	608.4	25.3	14.9	41.6	51.7	5.5	190	82	49	128	99	75	308	23.3466	1	Intervention	60	male	41	1	0	0	0	1	0	1	0
67	142	73	67	139	76	71	126	72	157.9	70.1	529.4	40.4	28.3	39.3	44.1						129	228		28.116	2	Intervention	55	female	41	1	1	0	0	1	0	0	0
66	125	80	64	127	76	65	132	78	154.8	60.8	654.4	37.9	23	35.7	43.8	5.8	248	87	62	165	113	98	351	25.3724	2	Intervention	53	female	41	1	0	1	0	1	0	0	1
76	110	76	72	108	67	74	115	64	155.2	69	561.5	41.2	28.4	38.2	43	5.8	184	66	44	122	112	123	455	28.6461	2	Intervention	49	female	41	1	0	1	1	0	0	0	1
74	116	69	74	109	67	76	109	70	158.9	71	551	39.6	28.1	40.3	43.4	5.9	195	92	44	132	99	128	374	28.1197	2	Intervention	33	female	41	1	0	0	0	0	1	1	0
76	105	71	75	109	70	74	103	69	143.6	33.8	660.5	19.6	6.6	26	57.1	5.1	211	70	70	131	95	90	262	16.3911	0	Intervention	51	female	41	0	0	0	0	0	1	1	0
65	128	75	66	116	74	65	129	74	150.1	54.4	591.5	34.8	18.9	33.5	46.7	5.2	188	85	65	106	102	96	332	24.1456	1	Intervention	39	female	41	1	0	1	0	1	0	0	1
76	157	91	79	147	89	78	146	93	146.3	51.7	682.6	36.7	19	31	45.3	6.1	189	92	47	125	105	178	304	24.1547	1	Intervention	50	female	41	1	0	1	1	0	0	0	1
56	107	64	56	107	62	55	108	62	140.5	36.5	754	27.9	10.2	25.1	51.8	5.4	269	71	80	170	82	102	400	18.4901	0	Intervention	52	female	41	0	0	0	0	0	1	1	0
72	117	67	73	112	69	73	99	62	157.1	53.7	652.8	32	17.2	34.5	46.9	5.2	183	77	55	116	102	94	337	21.7581	1	Intervention	43	female	41	1	0	1	0	0	1	0	1
87	121	65	85	123	62	86	116	63	152.6	40.1	726.1	24.5	9.8	28.8	52.4						130	99		17.2201	0	Intervention	57	female	41	0	1	0	0	1	0	0	0
86	126	69	83	120	68	88	122	70	168.4	73.4	525.3	26.2	19.2	51.4	51.2	5.3	228	114	44	159	115	153	304	25.8828	2	Intervention	47	male	41	1	0	1	0	1	0	0	1
79	131	80	72	123	78	74	125	80	166.7	65.1	518.6	22.2	14.5	48	54.1	5.7	207	75	45	141	104	93	293	23.4266	1	Intervention	53	male	41	0	0	1	0	1	0	0	1
76	157	90	77	155	92	77	153	93	169.6	73.4	469.2	23.8	17.5	53	53.8	5.6	219	257	36	141	106	121	247	25.5179	2	Intervention	51	male	41	0	0	1	1	0	0	0	1
66	116	66	70	110	68	73	118	71	166.2	65.7	524.5	22.6	14.8	48.2	53.4						130	170		23.785	1	Intervention	43	male	41	0	1	0	0	0	1	0	0
72	149	88	71	153	82	71	156	82	165.5	68.9	485.9	23.5	16.2	50	53.7	5.7	185	82	42	127	106	123	318	25.1549	2	Intervention	48	male	41	0	0	1	0	1	0	0	1
62	98	59	63	95	58	67	96	61	171.6	71.4	596	25	17.8	50.8	50.4	5.3	225	67	53	153	108	79	173	24.2473	1	Intervention	42	male	41	1	0	1	0	0	1	0	1
55	134	79	54	131	73	54	122	72	184.9	73.2	583.9	20.8	15.2	55	52.9	5.2	173	124	29	118	97	104	387	21.411	1	Intervention	52	male	41	0	0	0	0	1	0	1	0
58	133	77	61	116	79	59	119	70	160	68	515	26.9	18.3	47.1	51.6						206	322		26.5625	2	Intervention	49	male	42	1	1	0	0	1	0	0	0
83	156	83	86	149	83	85	144	82	156.2	61.1	524.8	24.1	14.7	44	52.7	5.9	200	187	68	102	122	106	300	25.0426	2	Intervention	35	male	42	0	0	1	0	1	0	0	1
87	133	83	89	119	76	92	128	76	158.4	49.5	614.5	18.5	9.2	38.2	55.4	5.2	277	424	47	163	105	135	306	19.7285	1	Intervention	48	male	42	0	0	1	0	1	0	0	1
68	136	82	70	136	78	72	132	81	162.3	71.3	492.2	26.6	19	49.6	51.8	5.5	314	751	35	140	124	146	236	27.0678	2	Intervention	41	male	42	1	0	1	0	1	0	0	1
67	134	80	65	130	79	71	128	83	169.9	63.5	588.9	22.4	14.2	46.7	52.9	5.4	175	167	49	82	100	125	278	21.9982	1	Intervention	58	male	42	0	0	1	0	1	0	0	1
72	135	86	70	134	88	73	136	78	165.4	71.7	501.5	26.6	19.1	49.9	51.9	5.4	252	136	45	169	107	98	471	26.2089	2	Intervention	55	male	42	1	0	1	0	1	0	0	1
52	119	60	60	124	62	57	113	59	165	80	417.3	27.1	21.7	55.3	52.9	5.4	258	368	32	168	99	68	224	29.3848	2	Intervention	35	male	42	1	0	0	0	0	1	1	0
55	119	66	55	112	66	55	119	69	166.5	64.7	504	21.6	14	48.1	54.7	5.6	222	183	49	137	102	95	255	23.3387	1	Intervention	56	male	42	0	0	1	0	0	1	0	1
59	146	90	58	133	86	58	144	84	161.3	75.3	563.9	31	23.3	49.3	48.2	6.8	220	85	44	158	125	160	302	28.9418	2	Intervention	49	male	42	1	0	1	0	1	0	0	1
102	132	76	100	132	82	103	138	90	154.6	52.6	518.7	19.7	10.4	40	56.5	5.2	271	110	66	177	98	51	339	22.0073	1	Intervention	57	male	42	0	0	0	0	1	0	1	0
57	148	100	59	134	88	60	136	86	165.3	64	674	25.9	16.6	44.9	49.4	5.3	208	128	38	135	90	76	391	23.4226	1	Intervention	41	male	42	1	0	0	0	1	0	1	0
69	125	84	72	125	84	72	125	82	163.4	70.6	516.9	27.1	19.1	48.8	51.3	5.7	188	56	55	113	103	120	300	26.4424	2	Intervention	51	male	42	1	0	1	0	1	0	0	1
75	120	85	67	130	81	70	124	79	172.7	77.4	529.2	26	20.1	54.3	51	5.5	279	175	38	192	122	99	419	25.9511	2	Intervention	45	male	42	1	0	1	0	1	0	0	1
56	150	79	57	145	80	58	149	79	170.4	52.8	726	19.5	10.3	40.3	53.4	5.6	233	67	67	142	100	73	493	18.1842	0	Intervention	56	male	42	0	0	1	1	0	0	0	1
74	136	75	76	130	73	77	129	73	153.3	57.1	609.6	35.8	20.4	34.6	45.7	5.5	239	89	74	143	113	94	377	24.297	1	Intervention	47	female	42	1	0	1	0	1	0	0	1
90	161	86	91	138	80	91	142	84	146	46.5	609.6	31.8	14.8	30.1	49.5	6.2	252	194	35	154	99	63	476	21.8146	1	Intervention	55	female	42	1	0	0	0	1	0	1	0
97	118	69	93	122	66	97	117	72	141.5	57.7	464.2	39.7	22.9	32.9	47.3	5.1	175	55	54	98	105	113	764	28.8179	2	Intervention	37	female	42	1	0	1	0	0	1	0	1
76	131	81	77	124	82	76	125	82	144.9	54.5	624	38.3	20.9	31.8	45.1	5.7	252	76	61	163	114	119	322	25.9573	2	Intervention	50	female	42	1	0	1	0	1	0	0	1
69	118	73	74	108	73	72	115	72	145.5	63.7	513	42.2	26.9	34.7	44.4	5.4	197	74	58	113	109	135	385	30.0894	2	Intervention	48	female	42	1	0	1	0	0	1	0	1
83	143	94	83	137	93	84	136	90	168.8	92.6	411.9	31.7	29.4	59.9	50.9						143	270		32.4987	2	Intervention	48	male	42	1	1	0	0	1	0	0	0
94	180	88	95	167	86	96	166	86	156.2	78.1	545.2	45	35.1	40.4	41.2	6.1	268	104	56	177	119	162	316	32.0102	2	Intervention	55	female	42	1	0	1	0	1	0	0	1
70	112	73	70	113	74	68	114	72	160.8	63.5	570.2	25.3	16.1	44.9	51.5	5.5	248	133	39	180	101	96	291	24.5585	1	Intervention	47	male	42	1	0	1	0	0	1	0	1
90	122	84	86	118	79	88	121	79	146.7	67.1	450.4	43.2	29	35.9	45.3	5.6	156	85	56	79	107	111	330	31.179	2	Intervention	43	female	42	1	0	1	0	1	0	0	1
73	146	83	77	135	85	82	138	84	149.6	70.7	567.6	43.7	30.9	37.5	41.7	5.1	214	109	33	151	97	105	502	31.5905	2	Intervention	41	female	42	1	0	0	0	1	0	1	0
80	120	85	81	124	86	78	123	84	156.5	95.5	246.9	56.1	53.6	39.4		5.1	170	77	41	111	94	109	416	38.9919	2	Intervention	39	female	42	1	0	0	0	1	0	1	0
99	131	105	89	134	84	86	133	80	163.6	69.5	610.5	37.9	26.3	40.6	43.3						131	120		25.9668	2	Intervention	48	female	42	1	1	0	0	1	0	0	0
58	139	87	58	137	85	59	140	85	159.5	53.2	570.5	19.2	10.2	40.7	55.5	6.3	189	81	50	131	96	93	348	20.9117	1	Control	55	male	43	0	0	0	0	1	0	1	0
74	155	109	71	160	112	72	157	109	165.9	69	500.2	24.2	16.7	49.6	53	5.2	208	86	40	162	91	109	339	25.0701	2	Control	50	male	43	0	0	0	1	0	0	1	0
52	137	75	53	127	69	55	126	68	172.2	63.9	551.9	19.6	12.5	48.7	54.5	6.4	181	142	32	131	114	106	286	21.5494	1	Control	45	male	43	0	0	1	0	1	0	0	1
69	126	73	77	119	77	76	113	73	163.1	64.9	577.7	25.2	16.4	46	51.2						252	397		24.397	1	Control	45	male	43	1	1	0	0	0	1	0	0
76	133	75	83	121	75	79	123	76	174.4	76.7	563.1	26.3	20.2	53.6	50.3						131	231		25.2175	2	Control	47	male	43	1	1	0	0	1	0	0	0
85	114	78	86	111	78	89	113	77	160.3	52.4	671.8	21.7	11.4	38.8	52.7	5.4	139	77	37	93	104	91	262	20.3922	1	Control	50	male	43	0	0	1	0	0	1	0	1
62	114	80	65	107	75	68	106	72	166.9	63.3	556.9	21.6	13.7	47	53.4	5.2	186	106	43	131	106	111	210	22.7243	1	Control	42	male	43	0	0	1	0	0	1	0	1
70	122	80	72	117	78	79	118	79	175.7	67		24.3	16.3	48.1	50.3						138	195		21.7036	1	Control	55	male	43	0	1	0	0	0	1	0	0
78	133	71	75	127	67	77	116	68	143	38.1	965.7	32.1	12.2	24.8	47.8	6.8	280	110	57	202	108	117	602	18.6317	1	Control	52	female	43	1	0	1	0	1	0	0	1
65	142	80	67	139	79	67	144	77	144	44.9	641.4	32.3	14.5	28.9	49.2	5.7	273	99	47	207	102	120	437	21.6532	1	Control	58	female	43	1	0	1	1	0	0	0	1
71	106	64	72	108	64	75	113	63	150.4	49.3	649.2	32.1	15.8	31.7	47.9	5.7	209	86	56	148	96	107	413	21.7947	1	Control	41	female	43	1	0	0	0	0	1	1	0
83	110	71	87	118	72	82	112	65	147.4	59.4	578	39.2	23.3	34.1	44.4	5.7	222	71	60	156	123	136	426	27.3396	2	Control	36	female	43	1	0	1	0	0	1	0	1
88	100	62	88	96	62	91	98	59	160.4	53.3	628.5	29.5	15.7	35.5	48.2	5.3	221	58	56	159	95	116	406	20.7166	1	Control	39	female	43	0	0	0	0	0	1	1	0
69	110	69	66	97	70	68	99	65	155.1	69.3	462.1	40.2	27.9	38.9	45.7	6.3	171	84	43	119	124	125	291	28.8078	2	Control	41	female	43	1	0	1	0	0	1	0	1
61	124	70	66	107	66	63	112	68	131.6	45.2	706.2	38.6	17.4	26.5	45.6	6.6	210	84	45	159	113	62	322	26.0992	2	Control	41	female	43	1	0	1	0	0	1	0	1
77	131	76	79	117	73	80	122	79	157.5	54.8	631.4	31.9	17.5	35.2	47.1	4.9	214	71	68	138	112	143	339	22.0912	1	Control	43	female	43	1	0	1	0	1	0	0	1
73	115	65	75	108	67	77	107	63	146.5	59.3	612.3	39.5	23.4	33.9	43.8						147	269		27.6299	2	Control	37	female	43	1	1	0	0	0	1	0	0
77	118	72	70	114	66	70	104	63	150.6	52.9	763.8	36.3	19.2	31.9	44.2	5.4	179	67	80	98	96	114	448	23.3241	1	Control	52	female	43	1	0	0	0	0	1	1	0
65	118	72	69	118	76	70	115	73	163.3	66.6	537.1	25	16.6	47.4	52	6.4	186	187	26	133	123	87	337	24.9748	1	Control	44	male	43	1	0	1	0	0	1	0	1
90	127	72	93	120	70	92	122	70	161.3	60.4	539.8	22.6	13.7	44.3	53.6						127	147		23.215	1	Control	49	male	43	0	1	0	0	1	0	0	0
85	111	75	84	112	74	76	106	68	160.7	66.6	500.1	24.3	16.2	47.8	52.7	5.5	159	108	32	111	96	98	285	25.7895	2	Control	36	male	43	0	0	0	0	0	1	1	0
89	138	84	92	131	81	91	133	81	168.6	65.4	653.2	24.5	16	46.8	50.2						149	183		23.0071	1	Control	40	male	43	0	1	0	0	1	0	0	0
64	110	62	65	106	58	66	109	66	162.6	71	527.9	27.8	19.7	48.6	50.8	5.2	234	175	36	180	95	165	391	26.8545	2	Control	54	male	44	1	0	1	0	0	1	0	1
92	168	106	91	150	102	88	143	99	170.5	81	465.8	25.3	20.5	57.4	53						151	242		27.8635	2	Control	55	male	44	1	1	0	1	0	0	0	0
75	124	70	73	121	69	69	119	70	160	64.2	619	27	17.3	44.4	49.7	5.7	310	136	50	241	106	140	409	25.0781	2	Control	44	male	44	1	0	1	0	1	0	0	1
56	121	79	56	120	79	60	118	79	175.2	78.5	552.2	37.7	29.6	45.8	43.4	5.4	237	199	32	185	118	85	363	25.5742	2	Control	38	male	44	1	0	1	0	0	1	0	1
89	122	81	102	126	82	95	116	75	162.6	62.3	593	24.1	15	44.8	51.7	5.5	185	144	38	130	119	133	346	23.5639	1	Control	44	male	44	0	0	1	0	1	0	0	1
61	162	84	62	155	87	64	158	88	158.6	50.7	652.3	20.9	10.6	38	53.8	5	174	97	39	128	98	100	382	20.1559	1	Control	58	male	44	0	0	0	0	1	0	1	0
72	135	73	70	130	76	74	128	81	160.1	69.8	548.1	29	20.2	47	50	5.6	251	168	54	180	122	144	346	27.2316	2	Control	55	male	44	1	0	1	0	1	0	0	1
55	135	84	55	128	82	54	128	82	171	86.1	507.7	29.8	25.7	57.3	49.1	5.4	179	342	45	121	95	121	297	29.445	2	Control	41	male	44	1	0	0	0	1	0	1	0
76	185	118	76	164	109	74	159	110	170	75.8	498.8	25.9	19.6	53.3	51.8	4.3	225	116	52	159	94	68	322	26.2284	2	Control	49	male	44	1	0	0	1	0	0	1	0
75	139	91	73	128	81	74	130	83	165.4	81.7	495.6	30.3	24.8	53.9	49.4	6.9	221	205	48	155	105	154	507	29.8642	2	Control	43	male	44	1	0	1	0	1	0	0	1
77	137	70	81	125	73	81	133	74	179	62.6	527.7	14.8	9.3	50.5	57.7	6.5	190	132	40	141	107	80	336	19.5375	1	Control	58	male	44	0	0	1	0	1	0	0	1
67	131	69	71	121	66	74	122	70	170	65	633.6	23.1	15	47.4	51.1	6.3	238	297	46	170	124	134	385	22.4914	1	Control	36	male	44	0	0	1	0	1	0	0	1
55	149	75	53	135	76	53	152	75	159	72.7	527.5	41.3	30	40.1	43.5	6.7	218	75	51	160	109	102	527	28.7568	2	Control	56	female	44	1	0	1	1	0	0	0	1
90	147	85	94	146	86	93	142	93	152.6	80.4	537.9	47.1	37.9	39.9	40.4	7.1	220	94	49	158	106	150	480	34.5261	2	Control	55	female	44	1	0	1	0	1	0	0	1
66	151	91	67	140	84	65	138	86	162.5	114.6	417.5	55.3	63.4	47.9							130	179		43.3988	2	Control	49	female	44	1	1	0	0	1	0	0	0
61	124	74	63	115	72	67	116	74	159.5	72.5	484.3	40.1	29.1	40.8	45	7	162	116	34	119	111	169	374	28.4981	2	Control	51	female	44	1	0	1	0	0	1	0	1
71	119	77	74	105	71	76	112	72	155	59.2	582.4	35.2	20.8	36.2	45.9	6.1	164	43	57	100	95	98	351	24.641	1	Control	36	female	44	1	0	0	0	0	1	1	0
65	107	70	68	105	72	67	105	67	157.8	60.2	661.3	36.2	21.8	36.2	44.4						165	248		24.1759	1	Control	49	female	44	1	1	0	0	0	1	0	0
68	134	72	66	102	65	65	102	69	150.5	70	608.4	43.9	30.7	37	41.1	6.7	228	89	42	172	113	212	467	30.9047	2	Control	49	female	44	1	1	0	0	0	1	0	0
55	131	79	53	124	77	56	124	78	180.6	82.4	504.2	23.7	19.5	59.7	52.2	5.5	234	122	54	166	117	99	346	25.2634	2	Control	38	male	44	0	0	1	0	1	0	0	1
53	121	67	58	117	72	63	119	82	156.6	76.5	594.1	43.3	33.1	40.8	40.8	5.3	176	59	48	122	93	108	489	31.1945	2	Control	39	female	44	1	0	0	0	0	1	1	0
78	142	92	79	135	92	81	136	90	175.1	74.2	560.5	24.4	18.1	53.2	51.3	6.6	581	1066	40	370	91	139	350	24.2009	1	Control	44	male	44	0	0	0	0	1	0	1	0
70	108	61	71	113	64	65	122	60	150.5	46.8	635.6	29.5	13.8	31.3	49.6						155	190		20.662	1	Control	49	female	44	0	1	0	0	0	1	0	0
78	142	89	79	145	94	87	150	93	160	89	417.1	33.5	29.8	56.1	49.6	6	259	104	40	194	120	192	341	34.7656	2	Control	36	male	45	1	0	1	1	0	0	0	1
63	145	97	62	136	96	63	136	100	169	85.1	498.8	29.6	25.2	56.8	49.5	5.3	223	95	51	152	107	152	312	29.7959	2	Control	41	male	45	1	0	1	0	1	0	0	1
79	152	88	78	148	89	78	146	81	175.7	55.2	571.1	12.5	6.9	45.8	58.7	5.4	189	58	61	111	100	169	258	17.8812	0	Control	58	male	45	0	0	1	0	1	0	0	1
67	157	82	68	139	82	66	141	80	171.4	65.2	704.4	25.9	16.9	45.8	49.5	5.8	246	155	43	166	111	79	353	22.1935	1	Control	56	male	45	1	0	1	0	1	0	0	1
70	166	95	72	179	90	71	176	97	169.4	71.8	633.4	26.4	19	50.1	49	5.4	240	168	58	151	116	109	361	25.0206	2	Control	35	male	45	1	0	1	1	0	0	0	1
70	151	95	81	143	95	76	136	91	169.8	82	486.9	27.8	22.8	56.1	50.6	5.3	248	141	55	166	98	72	358	28.4406	2	Control	38	male	45	1	0	0	1	0	0	1	0
64	132	75	67	128	86	68	131	82	160.7	63.9	609.2	26.6	17	44.4	50.2	5.6	276	293	49	177	125	103	330	24.744	1	Control	50	male	45	1	0	1	0	1	0	0	1
55	121	70	56	115	71	57	112	69	157.7	61.7	548.7	35	21.6	37.8	46.4	5	183	62	32	125	95	82	300	24.8097	1	Control	41	female	45	1	0	0	0	0	1	1	0
73	151	83	71	136	83	71	139	74	153.9	56.3	621.4	35	19.7	34.6	46	5.7	207	75	38	145	98	118	297	23.7701	1	Control	48	female	45	1	0	0	0	1	0	1	0
88	149	89	91	137	86	88	131	83	149.1	74.5	551	45.8	34.1	38	40.9	5.9	227	77	55	150	95	119	444	33.512	2	Control	42	female	45	1	0	0	0	1	0	1	0
45	121	75	46	120	72	48	123	74	150.4	58.2	635.6	37.9	22.1	34.1	44.3						150	105		25.7293	2	Control	42	female	45	1	1	0	0	1	0	0	0
68	139	83	66	131	81	64	125	80	140.4	48.2	564.2	35.1	16.9	29.7	48.3	5.4	219	130	33	160	89	94	328	24.4519	1	Control	42	female	45	1	0	0	0	1	0	1	0
58	126	77	61	125	82	60	130	80	156.9	78	434.4	43.7	34.1	41.2	44.5	5.1	217	86	60	139	98	119	361	31.6846	2	Control	40	female	45	1	0	0	0	1	0	1	0
90	177	87	89	147	87	91	148	91	150	84.2	489	49.2	41.4	40.2	40.3	5.3	222	92	38	157	111	124	382	37.4222	2	Control	36	female	45	1	0	1	0	1	0	0	1
71	134	88	68	123	86	69	124	83	159.1	70	557.8	29.3	20.7	47.4	49.2	6.4	214	187	26	151	120	65	356	27.654	2	Control	44	male	45	1	0	1	0	1	0	0	1
67	141	81	65	135	80	66	133	80	162.8	71.8	521.9	26.7	19.2	49.9	50.8	5	187	208	37	114	109	103	265	27.0904	2	Control	35	male	45	1	0	1	0	1	0	0	1
69	135	95	76	122	86	79	121	86	162.3	63.2	585.9	24.7	15.6	45.1	51.3	5	254	98	55	178	93	108	337	23.9928	1	Control	42	male	45	0	0	0	0	1	0	1	0
67	122	73	65	116	69	69	116	70	144	41.8	66.2	29.3	12.2	28.2	50.5	4.5	182	49	70	95	76	144	302	20.1582	1	Control	45	female	45	0	0	1	0	0	1	0	1
67	168	87	66	152	91	67	156	89	163	60.5	454.8	18.2	11	46.9	57.7	5.3	231	118	47	158	111	94	314	22.7709	1	Control	51	male	45	0	0	1	0	1	0	0	1
62	152	95	61	138	87	63	143	83	167.3	72.8	540.3	26.8	19.5	50.5	50.7	5.8	214	174	43	136	123	107	241	26.0099	2	Control	48	male	45	1	0	1	0	1	0	0	1
71	160	88	72	159	87	69	163	86	166.7	81.1	499.8	30.4	24.7	53.5	49.8	6	274	78	56	191	124	85	308	29.1843	2	Control	58	male	45	1	0	1	0	1	0	0	1
82	108	73	79	114	76	84	121	79	149.4	54.9	581.1	35.8	19.7	33.3	46.6						174	357		24.5964	1	Control	45	female	45	1	1	0	0	0	1	0	0
86	117	76	90	108	78	85	111	75	157.2	74.4	640.4	42.6	31.7	40.1	40.5	5.1	263	217	43	183	93	123	341	30.107	2	Control	39	female	45	1	0	0	0	0	1	1	0
68	107	66	70	108	70	75	105	70	154.5	68.2	542.1	40.4	27.6	38.2	43.8	5.1	167	63	43	105	95	150	388	28.5711	2	Control	44	female	45	1	0	1	0	0	1	0	1
69	154	78	76	146	75	68	145	76	172.4	71	479.8	21.6	15.3	52.8	54.6	5.6	218	124	34	159	116	126	326	23.8882	1	Control	49	male	45	0	0	1	1	0	0	0	1
75	134	82	71	122	71	65	121	68	165.4	70.7	532.8	26	18.4	49.6	51.2	4.7	245	139	48	169	101	113	316	25.8433	2	Control	42	male	46	1	0	1	0	1	0	0	1
63	131	63	63	133	61	62	124	62	158.5	44	690.9	16.1	7.1	34.9	56.4						132	170		17.5144	0	Control	52	male	46	0	1	0	0	1	0	0	0
54	113	61	51	114	59	54	107	55	168.7	66.6	598.8	24.2	16.1	47.9	51.4	4.9	191	143	32	144	99	87	382	23.4015	1	Control	46	male	46	0	0	0	0	0	1	1	0
66	122	71	66	122	74	69	122	72	156.5	65.5	560.5	28.3	18.5	44.5	50.2	5.4	186	62	52	131	109	110	361	26.7432	2	Control	53	male	46	1	0	1	0	1	0	0	1
72	124	71	75	120	66	73	116	68	164.8	78.3	592.2	31.3	24.5	51	47.5	5.5	139	91	39	93	115	70	286	28.8302	2	Control	52	male	46	1	0	1	0	1	0	0	1
68	125	77	64	118	72	66	109	72	171.6	72	511.6	22.7	16.3	52.8	53.1	5.3	230	115	39	174	101	83	285	24.4511	1	Control	41	male	46	0	0	1	0	0	1	0	1
73	132	74	83	118	63	78	118	65	168.7	66.9	639.5	25.1	16.8	47.5	50.1	5.2	220	195	39	165	106	128	361	23.5069	1	Control	43	male	46	1	0	1	0	1	0	0	1
76	129	83	79	124	74	77	121	72	163.7	58.1	572	20.2	11.7	44	54.2	5.2	178	147	36	122	122	210	332	21.681	1	Control	44	male	46	0	1	0	0	1	0	0	0
71	155	95	71	155	97	78	151	92	165.2	69.6	530.6	25.5	17.7	49.2	51.6	5.3	195	95	39	148	97	119	397	25.5029	2	Control	43	male	46	1	0	0	1	0	0	1	0
93	143	78	93	129	80	94	133	71	154.2	38.6	818.5	24.7	9.5	27.7	51.6	5.1	276	127	63	201	97	103	330	16.2337	0	Control	55	female	46	0	0	0	0	1	0	1	0
66	112	69	69	120	65	65	111	61	140.3	48	600.8	36.4	17.5	29	47.5						238	459		24.3852	1	Control	59	female	46	1	1	0	1	0	0	0	0
67	120	64	64	112	62	67	112	66	156.7	48.1	678.8	27.8	13.4	32.8	49.1	4.7	245	86	83	151	101	110	302	19.5888	1	Control	35	female	46	0	0	1	0	0	1	0	1
85	127	68	87	120	68	89	118	74	163	83.2	452.4	43	35.8	44.4	43.6	5.5	213	92	36	169	112	157	358	31.3147	2	Control	33	female	46	1	0	1	0	1	0	0	1
72	132	74	74	132	77	75	126	71	153.2	62.9	602.7	39.7	25	35.7	43.7	5.2	257	71	49	204	107	92	326	26.7999	2	Control	58	female	46	1	0	1	0	1	0	0	1
86	110	65	79	101	59	76	105	59	151.3	58.7	574.5	36.8	21.6	35	45.5	4.9	145	78	44	95	97	94	320	25.6425	2	Control	36	female	46	1	0	0	0	0	1	1	0
78	105	67	77	92	62	82	92	59	153.2	40.8	747.7	24.9	10.2	29.1	51.2	5	206	118	52	147	93	94	377	17.3837	0	Control	37	female	46	0	0	0	0	0	1	1	0
81	104	65	87	103	67	86	103	67	151	72.3	461.7	43.4	31.4	38.5	44	5.5	211	98	38	164	104	127	451	31.7091	2	Control	31	female	46	1	0	1	0	0	1	0	1
86	112	66	83	91	60	80	100	60	161.1	46.5	736.6	26.6	12.4	32.3	49.5	5.7	205	94	44	151	108	112	537	17.9169	0	Control	54	female	46	0	0	1	0	0	1	0	1
78	101	66	76	102	71	80	103	63	144	52.7	524.1	35.9	18.9	32	48	5.3	242	74	59	181	106	109	429	25.4147	2	Control	44	female	46	1	0	1	0	0	1	0	1
68	110	68	74	109	65	72	107	65	155.8	64.6	521.9	26.8	17.3	44.8	51.5	5.5	178	195	32	125	104	122	332	26.6132	2	Control	46	male	46	1	0	1	0	0	1	0	1
59	196	96	58	169	103	60	166	102	169.6	68.7	526.7	23	15.8	50.1	53.1	5.2	274	63	120	153	99	108	382	23.8839	1	Control	50	male	46	0	0	0	1	0	0	1	0
57	141	78	56	128	75	55	137	70	166.4	78	535.6	29.8	23.2	52	49.2						137	266		28.1701	2	Control	54	male	46	1	1	0	0	1	0	0	0
60	123	70	59	121	63	63	122	66	167.2	74.1	598.8	28.3	21	50.3	48.7	5	252	200	28	193	116	129	332	26.5061	2	Control	42	male	46	1	0	1	0	1	0	0	1
54	126	73	51	121	66	54	116	66	165.4	77.2	580.3	30.6	23.6	50.8	48.1						152	146		28.2193	2	Control	50	male	47	1	1	0	0	1	0	0	0
72	139	86	68	134	84	70	127	80	167.7	74.1	547.7	27.3	20.2	51.1	50.3	5.3	221	145	45	165	107	133	423	26.3483	2	Control	50	male	47	1	0	1	0	1	0	0	1
63	113	66	64	115	72	68	109	72	165.6	70.7	604.5	27	19.1	48.9	49.4						200	264		25.7809	2	Control	38	male	47	1	1	0	0	0	1	0	0
69	126	75	71	125	79	69	133	79	162.7	67.6	617.8	27.2	18.4	46.6	49.3	5	234	282	38	159	101	99	463	25.5371	2	Control	40	male	47	1	0	1	0	1	0	0	1
58	123	68	63	115	66	66	115	69	167.7	73.5	548.5	26.1	19.2	51.5	50.5	4.7	225	170	37	167	95	94	371	26.1349	2	Control	35	male	47	1	0	0	0	0	1	1	0
70	139	83	70	138	86	68	138	82	175.5	89.4	466.5	28.9	25.8	60.3	50.8						126	167		29.0257	2	Control	52	male	47	1	1	0	0	1	0	0	0
78	125	71	81	118	70	76	117	69	147.5	57.8	595	38.2	22.1	33.7	45	5.1	163	48	44	116	105	110	416	26.5671	2	Control	42	female	47	1	0	1	0	1	0	0	1
75	125	73	75	117	75	75	120	69	153.7	66.5	578.9	40	26.6	37.6	43.3	4.8	264	73	52	200	100	76	565	28.1497	2	Control	39	female	47	1	0	1	0	1	0	0	1
78	148	78	81	139	81	81	140	79	152.4	77.4	433.1	46	35.6	39.3	43.7	5.4	281	129	40	229	107	121	522	33.3251	2	Control	41	female	47	1	0	1	1	0	0	0	1
76	120	75	76	125	78	74	124	75	153	63.1	666.7	40	25.2	35.7	42.5						239	408		26.9554	2	Control	51	female	47	1	1	0	0	1	0	0	0
81	107	70	77	105	70	78	108	69	150.9	77.2	562.6	45.8	35.4	39.3	40.4	5.8	232	156	45	178	104	146	602	33.9031	2	Control	38	female	47	1	0	1	0	0	1	0	1
70	124	78	70	122	76	68	114	75	150.5	49.7	660.8	32.8	16.3	31.6	47.5	5.3	177	167	32	127	104	106	455	21.9424	1	Control	56	female	47	1	0	1	0	1	0	0	1
65	110	66	67	104	62	68	103	64	153.4	62.9	626.6	39.7	25	35.7	43.2	5	255	255	41	187	93	133	806	26.7301	2	Control	54	female	47	1	0	0	0	0	1	1	0
84	123	62	81	113	66	83	114	65	141.6	47.1	642.7	34.4	16.2	29.3	47.6	4.9	221	116	47	164	100	131	502	23.4906	1	Control	40	female	47	1	0	1	0	0	1	0	1
54	144	71	56	134	73	57	140	70	149.9	66.5	554.1	42.3	28.1	36.2	43.2	5.3	273	101	66	198	97	111	499	29.595	2	Control	54	female	47	1	0	0	0	1	0	1	0
81	144	81	77	135	83	78	124	81	169.1	86.5	504.6	42.7	36.9	46.4	42.3	4.9	225	107	62	156	97	62	600	30.2502	2	Control	49	female	47	1	0	0	0	1	0	1	0
82	124	88	80	122	79	76	122	80	163.8	63.4	482.8	21.7	13.8	47	55.4						157	306		23.6299	1	Control	60	male	47	0	1	0	0	1	0	0	0
67	162	94	74	142	96	70	153	97	165.8	65.4	567.1	24.2	15.8	47	52						323	525		23.7908	1	Control	50	male	47	0	1	0	1	0	0	0	0
64	121	72	65	117	73	67	119	75	175.3	61.5	523.8	15.6	9.6	49.2	57.2						129	102		20.013	1	Control	53	male	47	0	1	0	0	0	1	0	0
69	117	66	65	108	69	68	108	70	166.3	57	584.3	19	10.8	43.8	54.7	4.6	187	82	49	134	101	81	527	20.6106	1	Control	45	male	47	0	0	1	0	0	1	0	1
76	132	85	72	135	81	76	136	85	167.7	73.3	455.3	24.1	17.7	2.9	54						185	209		26.0638	2	Control	49	male	47	0	1	0	0	1	0	0	0
81	148	86	80	137	77	79	144	81	174.7	79.1	512.7	26	20.6	55.5	51.5						282	465		25.9174	2	Control	54	male	47	1	1	0	0	1	0	0	0
69	196	103	69	158	90	65	145	86	160.2	55.9	669.9	24.6	13.8	39.9	51.3						155	295		21.7815	1	Control	60	male	47	0	1	0	1	0	0	0	0
64	121	88	61	116	80	66	122	84	174.2	91.9	459.2	29.5	27.1	61.5	50.1	5.5	235	116	43	180	101	81	297	30.2844	2	Intervention	37	male	48	1	0	1	0	1	0	0	1
92	226	142	98	206	140	99	213	140	167.3	63.6	602	23.5	14.9	46.2	51.7	5.4	312	110	83	217	116	67	246	22.723	1	Intervention	47	male	48	0	0	1	1	0	0	0	1
69	121	76	68	120	74	68	120	73	169.3	76.3	506.8	26	19.8	53.6	51.2	5.2	241	121	50	175	93	104	272	26.6202	2	Intervention	37	male	48	1	0	0	0	1	0	1	0
77	138	86	82	137	82	82	126	80	162.6	58.4	609.6	22.5	13.1	42.9	52.6	5.4	254	95	51	191	106	83	310	22.0888	1	Intervention	49	male	48	0	0	1	0	1	0	0	1
76	123	77	77	121	81	77	127	72	164.6	65.4	639.6	25.5	16.7	46.2	49.8	5.3	188	154	44	125	102	111	263	24.1389	1	Intervention	36	male	48	1	0	1	0	1	0	0	1
66	130	68	71	131	65	67	125	62	156.9	65.9	484	25.2	16.6	46.5	52.8	6.1	270	203	36	211	111	140	246	26.7695	2	Intervention	37	male	48	1	0	1	0	1	0	0	1
56	123	77	52	108	63	56	104	61	153.2	55.2	446.1	19.5	10.8	42.1	57.8	5.6	236	135	42	182	93	114	361	23.5191	1	Intervention	52	male	48	0	0	0	0	0	1	1	0
72	135	86	74	115	78	72	114	75	167.6	64.6	547.6	22.8	14.7	47.3	53.4	5.6	254	111	51	189	115	72	256	22.9977	1	Intervention	59	male	48	0	0	1	0	1	0	0	1
66	121	73	67	114	66	69	107	72	170.4	71.4	574.6	25.9	18.5	50.1	50.7	5.6	243	216	40	179	103	109	272	24.59	1	Intervention	51	male	48	1	0	1	0	0	1	0	1
70	113	64	71	106	60	74	101	60	160.3	68.4	611.5	38.7	26.5	39.4	43	5.2	248	125	45	189	112	114	330	26.6188	2	Intervention	39	female	48	1	0	1	0	0	1	0	1
71	114	71	71	117	72	71	112	66	156.4	70	553	41.1	28.8	38.8	43.1						133	107		28.617	2	Intervention	48	female	48	1	1	0	0	0	1	0	0
82	140	92	83	139	83	85	137	89	153.7	58.4	706.9	37.5	21.9	34.5	43.5	5.1	210	83	57	146	97	102	334	24.7209	1	Intervention	50	female	48	1	0	0	0	1	0	1	0
82	133	82	82	119	78	83	129	75	140.1	58.4	537.7	41.7	24.4	32.2	44.5	5.6	257	95	52	198	106	176	366	29.7534	2	Intervention	37	female	48	1	0	1	0	1	0	0	1
77	127	85	76	116	81	80	118	78	149.5	82.6	411.4	49.9	41.2	38.9		5.2	198	164	36	145	91	138	348	36.9571	2	Intervention	48	female	48	1	0	0	0	1	0	1	0
78	128	80	82	118	80	83	120	79	142.5	54.2	594.5	38.3	20.8	31.6	45.4	5.3	197	69	53	132	97	87	337	26.6913	2	Intervention	40	female	48	1	0	0	0	1	0	1	0
79	99	59	79	100	59	79	102	56	156.4	53.2	571.3	30.3	16.1	35	49.1	5	192	59	60	130	93	104	351	21.7489	1	Intervention	41	female	48	1	0	0	0	0	1	1	0
85	122	81	79	111	77	86	111	78	154.9	57.7	729	36.4	21	34.6	43.5	5.3	191	91	49	136	106	121	379	24.0477	1	Intervention	39	female	48	1	0	1	0	0	1	0	1
69	120	75	69	120	70	78	119	77	146.7	64.4	491.5	41.5	26.7	35.6	44.9	5.6	220	86	46	167	93	110	341	29.9244	2	Intervention	37	female	48	1	0	0	0	0	1	1	0
61	125	70	62	117	67	61	118	69	147.2	63.1	503.1	40.9	25.8	35.2	45						146	122		29.1215	2	Intervention	40	female	48	1	1	0	0	1	0	0	0
61	142	87	60	130	84	62	128	84	162.8	72.2	466.2	26.4	19.1	50.3	52.6	4.9	230	101	43	179	97	64	268	27.2413	2	Intervention	50	male	48	1	0	0	0	1	0	1	0
70	126	81	70	127	80	71	124	74	157.8	53.5	644.6	22.1	11.8	39.5	52.5	5.7	206	119	58	142	100	108	253	21.4852	1	Intervention	43	male	48	0	0	1	0	1	0	0	1
69	136	74	69	125	79	71	124	77	169.2	72	525.6	25.8	18.6	50.6	51.9	5.9	286	188	34	226	102	165	423	25.1496	2	Intervention	58	male	48	1	0	1	0	1	0	0	1
106	118	76	107	117	78	104	122	74	155.1	57.2	516.3	22.2	12.7	42.2	54.4	5.2	200	101	49	140	125	142	666	23.7778	1	Intervention	43	male	49	0	0	1	0	0	1	0	1
67	121	76	66	110	73	67	115	80	175.6	68.6	536.6	19.5	13.4	52.3	54.2	5.1	253	215	45	183	93	108	332	22.2472	1	Intervention	36	male	49	0	0	0	0	0	1	1	0
69	120	63	72	122	71	68	114	64	164.5	73.9	496.3	26.7	19.7	51.4	51.4	5.2	194	170	31	140	104	106	471	27.3094	2	Intervention	43	male	49	1	0	1	0	0	1	0	1
65	117	72	63	117	74	67	111	74	170	69.6	510.3	23.6	16.4	50.4	53.4	5.6	179	104	41	124	95	100	403	24.083	1	Intervention	53	male	49	0	0	0	0	0	1	1	0
81	135	78	79	130	73	78	136	77	167.9	84.1	476.1	29.3	24.6	56.4	50.1	5.4	253	233	40	186	104	101	512	29.8328	2	Intervention	37	male	49	1	0	1	0	1	0	0	1
69	117	64	67	113	62	68	112	68	156.1	54.2	585.6	22.7	12.3	39.7	53.5	5	202	211	38	134	94	118	400	22.243	1	Intervention	55	male	49	0	0	0	0	0	1	1	0
68	117	85	66	119	77	69	118	78	167.5	67.1	546.8	23	15.4	49	52.5	5.3	198	256	35	130	101	91	444	23.9162	1	Intervention	41	male	49	0	0	1	0	1	0	0	1
77	180	94	78	141	97	77	135	93	168.9	78.9	480.5	27.5	21.7	54.2	51.5	5.9	199	197	32	140	124	120	379	27.6578	2	Intervention	50	male	49	1	0	1	1	0	0	0	1
64	130	74	68	125	72	68	121	73	157.1	69	446	26.2	18.1	48.2	53.2	4.9	189	138	46	124	107	95	322	27.9574	2	Intervention	38	male	49	1	0	1	0	1	0	0	1
79	137	78	80	116	79	74	114	77	140.4	70.6	458.7	49.2	34.7	33.9		5.6	230	111	47	170	108	153	548	35.8155	2	Intervention	57	female	49	1	0	1	0	1	0	0	1
78	130	81	77	122	78	80	122	81	143.6	47.2	767.8	35.3	16.7	29	45.6						173	313		22.8893	1	Intervention	43	female	49	1	1	0	0	1	0	0	0
70	128	76	73	113	74	76	119	73	160.9	83.8	521.3	45	37.7	43.2	41.3						209	372		32.3692	2	Intervention	49	female	49	1	1	0	0	1	0	0	0
70	119	62	67	103	60	71	96	60	153.9	55.2	619.7	34.3	18.9	34.3	46.6	5.4	165	62	48	109	100	99	406	23.3057	1	Intervention	50	female	49	1	0	1	0	0	1	0	1
73	132	83	71	122	79	70	120	80	149.5	69.5	472.4	43.5	30.2	37	44.3	5.8	298	137	45	228	97	75	636	31.0958	2	Intervention	52	female	49	1	0	0	0	1	0	1	0
									152.1	90.9	467.5	51.1	46.4	41.8							135	136		39.2921	2	Intervention	40	female	49	1	1	0	1	0	0	0	0
61	110	60	66	111	60	69	109	60	157.2	66.9	551.2	38.3	25.6	38.8	44.4	5.5	321	99	55	242	108	96	484	27.072	2	Intervention	32	female	49	1	0	1	0	0	1	0	1
83	148	93	82	138	86	82	136	87	163.5	71.9	538.5	38.8	27.9	41.3	44.4	5.9	239	57	70	160	106	127	517	26.8964	2	Intervention	59	female	49	1	0	1	0	1	0	0	1
59	104	57	61	99	53	71	102	60	158.4	61.3	547.7	34.5	21.1	37.8	46.5	4.7	192	63	52	131	101	87	400	24.4315	1	Intervention	35	female	49	1	0	1	0	0	1	0	1
75	91	57	67	92	58	72	90	56	152	59.6	587.7	37.3	22.2	35.3	45.1	5.5	171	139	38	116	92	149	658	25.7964	2	Intervention	43	female	49	1	0	1	0	0	1	0	1
74	150	94	73	141	66	74	132	86	164.8	71.7	522.8	26.4	18.9	50.1	51.2	5.5	338	335	37	257	120	119	341	26.4	2	Intervention	44	male	49	1	0	1	0	1	0	0	1
54	117	77	56	119	80	60	115	76	166	62.8	623.9	23.8	14.9	45.4	51.3	5.4	194	126	41	135	111	118	451	22.79	1	Intervention	43	male	49	0	0	1	0	0	1	0	1
67	119	80	64	115	76	65	112	74	167.1	69.3	625.8	26.5	18.4	48.2	49.4	5.4	233	319	32	155	118	93	358	24.8188	1	Intervention	39	male	49	1	0	1	0	0	1	0	1
70	112	72	68	116	72	72	118	68	176.9	76.9	541	23.8	18.3	55.6	51.6	5.8	236	93	46	176	106	108	344	24.5737	1	Intervention	37	male	49	0	0	1	0	0	1	0	1
71	118	67	68	126	67	73	128	68	159.2	80.2	391.7	30.4	24.4	52.9	52.6	6.1	253	113	51	190	106	112	615	31.6438	2	Intervention	48	male	49	1	0	1	0	1	0	0	1
88	111	79	83	110	71	88	109	76	170.9	72.4	592.3	26.6	19.3	50.3	50.11	6.7	210	94	50	147	113	290	423	24.7887	1	Intervention	53	male	49	1	1	0	0	0	1	0	0
78	133	66	76	122	68	83	124	66	170.6	81.4	541.9	28	22.8	55.6	49.1	5	224	260	36	158	106	110	351	27.9683	2	Control	32	male	50	1	0	1	0	1	0	0	1
58	131	83	59	133	80	57	135	80	162.8	64.5	610	25.4	16.4	45.6	50.4						132	152		24.3361	1	Control	39	male	50	1	1	0	0	1	0	0	0
61	138	81	61	131	82	62	138	85	166.4	83.7	488.9	30.1	25.2	55.5	49.3	5.1	267	545	27	174	98	123	448	30.2287	2	Control	35	male	50	1	0	0	0	1	0	1	0
66	108	60	67	103	54	68	106	64	166.1	62.3	581.7	22.3	13.9	45.9	52.6	4.5	259	73	73	183	102	72	244	22.5813	1	Control	43	male	50	0	0	1	0	0	1	0	1
76	128	69	80	119	61	85	118	60	169.3	67.5	630.4	24.8	16.7	48.2	50.1	5.4	285	173	53	220	110	75	359	23.5499	1	Control	36	male	50	0	0	1	0	1	0	0	1
82	125	74	85	114	72	75	117	73	187.6	73.9	589.7	18.9	14	56.8	53.2						148	160		20.998	1	Control	35	male	50	0	1	0	0	0	1	0	0
66	145	84	72	119	86	64	139	85	143.9	58.1	626	40.4	23.5	32.7	43.5	5.6	234	59	48	180	103	115	347	28.0579	2	Control	40	female	50	1	0	1	0	1	0	0	1
62	112	67	62	104	66	65	123	69	150.9	61	640	39.1	23.9	35	43.3	5	265	126	53	200	98	110	303	26.7887	2	Control	42	female	50	1	0	0	0	0	1	1	0
70	131	62	70	117	63	71	123	62	148.8	49.4	677.1	33.9	16.7	31	47	6	215	97	55	154	113	169	140	22.3111	1	Control	57	female	50	1	0	1	0	1	0	0	1
69	123	72	67	120	68	70	121	72	154.7	69.6	529.1	40.7	28.3	38.8	43.7	5.2	195	64	46	139	109	101	387	29.0823	2	Control	37	female	50	1	0	1	0	1	0	0	1
64	120	68	63	109	62	64	143	119	159.1	60.2	639	35.1	21.1	36.8	45	5.7	276	85	69	202	111	106	306	23.7824	1	Control	43	female	50	1	0	1	0	1	0	0	1
76	178	92	78	172	89	77	171	90	155.3	94.4	306.2	55	51.9	39.9							127	180		39.1407	2	Control	51	female	50	1	1	0	1	0	0	0	0
68	108	61	71	105	63	72	94	64	149.6	47	614.3	29.2	13.7	31.5	49.8	5.4	166	48	64	102	102	87	286	21.0007	1	Control	37	female	50	0	0	1	0	0	1	0	1
72	155	86	70	145	80	68	135	82	157.3	65.3	564.1	38.3	25	37.9	44.6	5.3	251	72	66	183	102	119	279	26.391	2	Control	48	female	50	1	0	1	0	1	0	0	1
59	147	86	54	138	83	57	158	88	146.3	58.7	527.9	39	22.9	33.8	45.8	5.3	188	47	60	128	106	86	409	27.4252	2	Control	41	female	50	1	0	1	0	1	0	0	1
77	175	91	80	165	83	79	147	84	157.4	65.3	694.6	41.2	26.9	36.2	41.5						142	196		26.3575	2	Control	59	female	50	1	1	0	0	1	0	0	0
63	122	70	63	114	70	63	113	69	161.3	63.3	608.7	26	16.5	44.4	50.4	5	284	279	37	217	117	111	395	24.3296	1	Control	45	male	50	1	0	1	0	0	1	0	1
64	122	52	67	99	54	66	114	53	154.2	49.3	698	31.1	15.3	32.2	47.5	4.6	147	74	43	103	118	109	395	20.7338	1	Control	43	female	50	1	0	1	0	0	1	0	1
85	132	84	86	130	84	83	128	80	167.9	56.5	709.7	21.5	12.1	42.1	51.9						159	184		20.0423	1	Control	43	male	50	0	1	0	0	1	0	0	0
71	118	64	72	124	75	70	124	64	167.4	62.4	598.6	23	14.4	45.5	52.2	5.7	233	112	60	164	106	76	532	22.2676	1	Control	51	male	50	0	0	1	0	1	0	0	1
76	135	79	74	118	71	82	122	70	151.6	45.4	567.8	16.5	7.5	35.9	57.7						153	205		19.7541	1	Control	52	male	50	0	1	0	0	1	0	0	0
64	123	66	61	117	66	66	116	63	165.5	66.8	521.7	22.8	15.2	48.9	53	4.4	180	65	43	131	90	137	344	24.3882	1	Control	38	male	50	0	0	0	1	0	0	1	0
71	131	77	68	111	79	69	123	80	167.4	69.9	560.7	25.3	17.7	49.5	50.9	4.5	158	84	33	119	101	120	368	24.944	1	Control	39	male	51	1	0	1	0	1	0	0	1
92	167	93	87	150	93	91	143	92	168.2	69.8	546.7	24.9	17.4	49.7	51.6	5.3	246	80	40	201	118	137	428	24.6719	1	Control	47	male	51	0	0	1	1	0	0	0	1
56	150	76	56	137	76	61	156	84	165.5	58.1	593.7	20.8	12.1	43.6	53.9	5	224	71	51	169	116	88	400	21.2119	1	Control	55	male	51	0	0	1	1	0	0	0	1
76	119	65	75	102	59	79	109	62	145.9	48.1	662.7	33.3	16	30.4	47.4	5.1	204	117	45	151	117	176	522	22.5962	1	Control	37	female	51	1	0	1	0	0	1	0	1
79	115	65	79	106	62	82	108	66	154.4	66.9	580.1	40.2	26.9	37.7	43.2	5	188	50	44	140	108	116	385	28.0628	2	Control	48	female	51	1	0	1	0	0	1	0	1
56	118	71	56	118	69	56	113	66	160.2	72.1	478.3	28.1	20.3	49.1	51.6	4.8	221	80	59	160	103	91	333	28.0938	2	Control	60	male	51	1	0	1	1	0	0	0	1
64	132	75	64	140	62	69	118	72	163.9	65.8	497.9	22.3	14.7	48.4	53.8	5	192	78	46	139	106	51	416	24.4945	1	Control	37	male	51	0	0	1	0	1	0	0	1
68	116	66	74	111	69	74	111	67	162.5	62.1	564.8	33	20.5	39.1	46.7	4.7	235	48	86	149	109	120	426	23.5172	1	Control	40	female	51	1	0	1	0	0	1	0	1
68	103	65	72	100	66	69	106	68	158.1	84.9	478.2	46.1	39.1	43	41.6	4.9	194	73	57	132	102	94	502	33.966	2	Control	45	female	51	1	0	1	0	0	1	0	1
52	111	62	54	109	64	53	114	63	163.4	88.1	386.4	31.6	27.8	57.2	51.8	5.8	199	120	26	154	108	142	397	32.9968	2	Control	54	male	51	1	0	1	0	0	1	0	1
64	131	79	61	125	73	64	120	74	157.5	70.5	479.2	27.6	19.5	48.3	51.6	4.8	250	101	41	200	106	115	517	28.4203	2	Control	55	male	51	1	0	1	0	1	0	0	1
63	113	67	65	102	63	64	104	59	168.1	57.7	492.1	13.8	8	47.1	58.6	4	192	81	146	38	118	116	416	20.4193	1	Control	37	male	51	0	0	1	0	0	1	0	1
74	137	80	74	130	76	73	125	72	164.4	62.6	542.7	23	14.4	45.7	53.4						117	249		23.1617	1	Control	55	male	51	0	1	0	0	1	0	0	0
67	166	104	69	154	98	71	150	98	169	79.1	539.8	28.1	22.2	53.9	49.4	5.6	323	271	54	253	119	73	343	27.6951	2	Control	56	male	51	1	0	1	1	0	0	0	1
62	114	63	86	109	73	90	107	69	157.6	65.3	519.3	36.5	23.8	39	45.9	5.1	230	102	40	184	101	109	368	26.2906	2	Control	53	female	51	1	0	1	0	0	1	0	1
67	106	70	68	112	66	65	105	64	165	76.8	548.3	40	30.7	43.2	42.8	4.7	158	55	40	115	94	103	222	28.2094	2	Control	60	female	51	1	0	0	0	0	1	1	0
80	109	75	85	107	73	79	101	70	159.5	80.3	621.7	43.5	34.9	42.6	39.9	5.5	243	220	31	190	121	182	385	31.5642	2	Control	52	female	51	1	0	1	0	0	1	0	1
81	117	73	83	113	69	85	109	70	154.8	72.8	461.9	41.6	30.3	39.9	44.6	4.6	232	58	53	178	103	71	455	30.3801	2	Control	51	female	51	1	0	1	1	0	0	0	1
105	146	79	105	124	81	103	124	78	155.5	55.1	531.9	30.6	16.9	36	49.4	4.6	165	71	47	116	99	106	319	22.7872	1	Control	35	female	51	1	0	0	0	1	0	1	0
78	130	82	76	129	80	74	128	77	166	74	508.2	26.6	19.7	51.5	51.2	5.5	223	88	61	153	109	144	356	26.8544	2	Control	52	male	52	1	0	1	0	1	0	0	1
61	194	115	61	175	109	60	166	110	163.2	68.9	562.9	27.5	18.9	47.4	50.4	5.7	215	83	46	162	117	174	933	25.869	2	Control	53	male	52	1	0	1	1	0	0	0	1
81	162	99	82	159	97	85	155	96	158.1	80.7	447.5	31.6	25.5	52.3	49.9	5.4	251	84	61	185	123	114	286	32.2857	2	Control	58	male	52	1	0	1	1	0	0	0	1
92	173	116	90	172	111	91	168	113	173.5	75.1	531.8	24.9	18.7	53.5	51.8	5.5	242	119	52	182	117	81	241	24.9483	1	Control	51	male	52	0	0	1	1	0	0	0	1
71	109	63	67	104	65	72	109	60	164.7	76	465.3	26.6	20.2	52.9	52	5.3	151	80	37	106	95	101	458	28.0173	2	Control	37	male	52	1	0	0	0	0	1	1	0
80	119	66	82	112	64	81	110	66	147.5	50.3	593.6	33.1	16.6	31.9	48.1	5.2	203	78	40	158	109	111	795	23.1198	1	Control	45	female	52	1	0	1	0	0	1	0	1
90	108	70	92	105	67	91	105	69	157.6	70.3	600	40.2	28.3	39.5	42.4	5	209	62	43	163	95	106	286	28.3037	2	Control	37	female	52	1	0	0	0	0	1	1	0
83	120	73	82	118	74	82	124	76	156.3	71.3	441.1	40.8	29.1	39.7	46	5.8	158	136	38	106	114	122	606	29.1858	2	Control	45	female	52	1	0	1	0	1	0	0	1
66	114	76	68	115	71	68	118	70	151.4	65.8	596.2	40.9	26.9	36.7	42.7	5.2	255	64	51	201	105	128	658	28.7061	2	Control	35	female	52	1	0	1	0	0	1	0	1
86	121	74	98	110	73	96	108	75	154	45.2	763.1	28.8	13	30.5	48.5	5.2	198	71	41	158	109	114	387	19.0589	1	Control	36	female	52	0	0	1	0	0	1	0	1
65	125	81	73	111	75	69	117	72	158.7	60.3	632.5	34.7	20.9	37.1	45.1	5.4	190	66	40	146	105	116	356	23.9422	1	Control	35	female	52	1	0	1	0	0	1	0	1
74	115	72	74	117	72	73	114	67	162	86.2	456.2	45	38.8	44.4	42.6	5.5	148	96	37	99	103	136	707	32.8456	2	Control	36	female	52	1	0	1	0	0	1	0	1
87	143	86	86	136	80	86	131	78	162.1	70.9	531.3	27.8	19.7	48.5	50.5	5.3	257	122	64	182	112	177	666	26.9824	2	Control	47	male	52	1	0	1	0	1	0	0	1
65	135	84	70	132	86	71	128	83	165.3	79	492.8	29.2	23.1	53	50.1	5.3	205	96	56	140	110	120	974	28.9122	2	Control	54	male	52	1	0	1	0	1	0	0	1
85	117	75	86	112	73	88	110	72	166.2	75.8	469.7	26.2	19.9	53	52.1	5.5	173	113	37	127	106	124	666	27.4415	2	Control	62	male	52	1	0	1	0	0	1	0	1
52	116	72	56	109	66	54	102	69	162.5	73.7	543.2	39.5	29.1	41.9	43.6	5.5	232	76	47	178	107	96	489	27.9101	2	Control	53	female	52	1	0	1	0	0	1	0	1
86	157	92	83	147	90	79	142	83	164.3	62.1	537.6	22.1	13.7	45.9	53.8	5.3	269	149	50	211	90	125	615	23.0047	1	Control	49	male	52	0	0	0	0	1	0	1	0
70	119	78	66	116	70	68	111	69	155.6	71.3	578.4	31.5	22.5	46.3	48						127	152		29.449	2	Control	49	male	52	1	1	0	0	0	1	0	0
62	156	96	61	147	89	63	140	87	162	67.2	471.1	23.9	16.1	48.4	54	5.5	202	108	51	145	124	100	251	25.6059	2	Control	56	male	52	0	0	1	1	0	0	0	1
67	108	68	64	105	68	64	105	68	156.8	79.8	448.6	44.6	35.6	44.5	43.5	4.9	147	47	49	94	103	120	274	32.4572	2	Control	52	female	52	1	0	1	0	0	1	0	1
87	136	87	83	133	85	84	140	83	172.1	75.7	567.6	26.1	19.8	53	50.1	5.5	232	164	37	179	111	162	498	25.5584	2	Control	37	male	52	1	0	1	0	1	0	0	1
70	105	68	65	101	61	66	100	62	157.1	55.5	645.8	33	18.3	35.1	46.3	4.3	190	71	65	117	92	74	297	22.4875	1	Control	40	female	52	1	0	0	0	0	1	1	0
69	157	100	69	159	103	74	166	103	159.2	67.9	493	26.3	17.9	47.4	52.1	5.3	226	91	59	167	93	96	449	26.7907	2	Control	43	male	52	1	0	0	1	0	0	1	0
93	152	105	89	142	98	95	135	99	166.2	65.4	597.6	24	15.7	47.1	51.1	5.2	247	151	45	188	102	113	559	23.6764	1	Control	35	male	52	0	0	1	1	0	0	0	1
54	108	71	54	109	68	52	106	68	166.7	83.6	453.6	29.6	24.7	55.8	50.8	5.6	188	53	42	144	114	98	467	30.084	2	Control	46	male	52	1	0	1	0	0	1	0	1
69	169	93	64	147	89	66	134	91	169.5	76.2	518.8	26.2	20	53.3	51						156	213		26.5226	2	Control	51	male	53	1	1	0	1	0	0	0	0
65	131	71	66	116	68	67	121	67	167.2	59.7	584.4	21.4	12.8	44.4	53.8	6	201	54	61	138	121	91	356	21.3551	1	Control	60	male	53	0	0	1	0	1	0	0	1
69	122	60	70	112	62	69	108	56	168.7	70.9	623.9	27.6	19.6	48.6	49.4						132	228		24.9124	1	Control	56	male	53	1	1	0	1	0	0	0	0
68	118	64	71	110	63	69	114	63	168.9	61.1	738.5	24.5	15	43.7	49.8	5.1	195	106	49	135	112	133	306	21.4181	1	Control	45	male	53	0	0	1	0	0	1	0	1
65	124	68	75	122	63	69	121	67	161.5	51.5	692.2	20.9	10.8	38.6	53						156	158		19.7452	1	Control	52	male	53	0	1	0	0	1	0	0	0
81	125	79	82	119	80	78	117	71	170.5	89.6	366.6	28.5	25.5	60.8	54.4						162	253		30.8219	2	Control	53	male	53	1	1	0	0	1	0	0	0
76	114	68	77	110	66	75	108	67	153.4	60.9	509.6	36.4	22.2	36.5	46.8	4.6	190	113	51	129	104	134	400	25.8801	2	Control	39	female	53	1	0	1	0	0	1	0	1
75	114	59	76	110	56	76	115	57	164.5	70.8	532.6	37.2	26.3	41.8	45.1	4.6	215	59	62	152	99	97	308	26.1638	2	Control	50	female	53	1	0	0	0	0	1	1	0
84	136	70	80	107	63	79	108	65	156.5	61.6	519.2	35.1	21.6	37.7	47.1	5	157	58	59	96	109	129	361	25.1508	2	Control	53	female	53	1	0	1	0	0	1	0	1
72	143	90	74	132	88	79	138	92	164.3	72	595.5	38.7	27.9	41.4	42.9	4.8	170	80	67	98	110	99	377	26.6721	2	Control	50	female	53	1	0	1	0	1	0	0	1
79	147	83	74	142	79	75	135	77	160.6	77.3	478.8	42.3	32.7	41.9	44	4.9	265	99	63	195	112	100	413	29.9701	2	Control	55	female	53	1	0	1	1	0	0	0	1
70	106	62	68	111	57	70	110	59	158.9	61.8	594.6	35.5	21.9	37.6	45.3	5.1	247	78	56	188	108	99	326	24.476	1	Control	45	female	53	1	0	1	0	0	1	0	1
75	121	76	74	110	71	73	113	68	158.1	67.6	534.6	38.3	25.9	39.2	44.7	4.7	241	63	47	192	93	101	320	27.0447	2	Control	51	female	53	1	0	0	0	0	1	1	0
80	131	81	79	128	78	78	124	76	150.9	62.4	570.6	39.2	24.5	35.7	44.4	5	190	85	56	131	101	113	351	27.4035	2	Control	52	female	53	1	0	1	0	1	0	0	1
73	113	67	73	118	70	72	112	70	175.8	104.1	449.6	33.7	35.1	65.4	48.4						164	234		33.6832	2	Control	57	male	53	1	1	0	0	0	1	0	0
66	113	75	61	103	68	67	105	74	159.1	86.5	554.9	46.1	39.9	43.7	39.7	5.2	222	179	32	174	118	189	374	34.1724	2	Control	57	female	53	1	0	1	0	0	1	0	1
74	117	64	76	109	59	76	108	59	173.1	69.3	578.9	22.7	15.7	50.8	51.8	5.2	221	96	42	173	113	79	225	23.1281	1	Control	37	male	53	0	0	1	0	0	1	0	1
69	99	51	67	98	62	67	92	57	168.7	71.3	458.1	21.6	15.4	53	54.8	4.6	262	107	39	216	102	81	347	25.053	2	Control	56	male	53	0	0	1	0	0	1	0	1
75	132	69	76	128	68	76	127	64	169.7	77.6	545.3	27.3	21.2	53.5	49.9	5.3	298	123	43	246	125	91	328	26.9462	2	Control	58	male	53	1	0	1	0	1	0	0	1
66	137	80	67	125	74	66	123	74	170.5	68.4	552.1	22.6	15.5	50.1	52.6	5.8	174	72	47	121	109	72	175	23.5292	1	Control	41	male	54	0	0	1	0	1	0	0	1
78	141	93	77	136	89	75	139	87	181.5	85.2	491.1	24.5	20.9	6.1	52.1	4.6	284	110	47	230	95	102	120	25.8634	2	Control	42	male	54	0	0	0	0	1	0	1	0
56	117	47	56	111	50	57	115	52	172	74.5	595.5	26	19.4	52.2	49.7	5	166	71	35	129	92	77	131	25.1825	2	Control	57	male	54	1	0	0	0	0	1	1	0
70	105	54	69	105	54	72	110	57	171	63.6	535.4	18.9	12	48.9	54.9	5.2	170	72	42	126	104	58	183	21.7503	1	Control	40	male	54	0	0	1	0	0	1	0	1
63	133	73	68	128	78	71	127	77	175.4	112.9	425.1	35.7	40.3	68.9	47.6	6.1	208	115	39	164	103	151	193	36.6974	2	Control	38	male	54	1	0	1	0	1	0	0	1
84	152	94	83	141	88	90	145	104	166	77.1	485.2	27.1	20.9	53.3	51.1	5.2	236	175	31	194	84	58	238	27.9794	2	Control	55	male	54	1	0	0	1	0	0	1	0
84	136	88	74	130	81	81	130	81	183.8	85.7	538.9	24.8	21.3	61.1	50.6	4.8	173	97	30	129	103	80	129	25.3682	2	Control	57	male	54	0	0	1	0	1	0	0	1
79	146	83	80	125	77	85	136	88	147.6	63.6	500.8	41.6	26.5	35	45.1	5.2	306	65	55	248	109	127	380	29.1934	2	Control	59	female	54	1	0	1	0	1	0	0	1
77	134	77	74	123	71	78	115	72	152.6	61.6	664	39.2	24.1	35.4	43						148	118		26.4528	2	Control	52	female	54	1	1	0	0	1	0	0	0
83	154	100	82	145	96	88	151	100	152.6	70	654.4	43.1	30.2	37.5	40.9						126	129		30.06	2	Control	53	female	54	1	1	0	1	0	0	0	0
77	104	62	80	98	61	79	101	57	159.1	49.6	679.4	28	13.9	33.7	48.6	4.9	188	39	62	128	99	100	138	19.5948	1	Control	35	female	54	0	0	0	0	0	1	1	0
63	124	66	63	110	66	64	113	65	149.6	53.7	751.7	37.1	19.9	32	43.9						134	79		23.9945	1	Control	52	female	54	1	1	0	0	0	1	0	0
63	127	71	65	118	72	61	117	70	150.4	46.1	633.7	29.4	13.6	30.8	49.9	5.1	174	53	68	106	116	162	134	20.3801	1	Control	48	female	54	0	0	1	0	1	0	0	1
64	97	52	66	93	51	70	91	54	160.9	46.2	664.3	24	11.1	33.2	51.3	4.8	192	44	58	134	96	113	134	17.8456	0	Control	49	female	54	0	0	0	0	0	1	1	0
83	155	101	86	158	100	84	148	91	176.1	79.3	429	23	18.2	57.9	55.2						145	184		25.5714	2	Control	57	male	54	0	1	0	1	0	0	0	0
49	113	65	50	114	63	53	105	65	164.6	48.9	592.3	13	6.4	40.3	58.3	5.3	297	99	76	220	103	78	311	18.0488	0	Control	45	male	54	0	0	1	0	0	1	0	1
60	117	68	62	110	64	63	118	65	173.9	78.1	610.1	28.1	21.9	53.3	48.7	5.7	196	75	62	130	110	87	177	25.8257	2	Control	59	male	54	1	0	1	0	0	1	0	1
59	138	72	58	125	71	57	104	62	167.8	59.2	566	19.7	11.7	45	54.9	5.5	201	71	73	131	106	63	251	21.0251	1	Control	57	male	54	0	0	1	0	1	0	0	1
71	161	88	72	152	82	76	145	85	157.9	64	517.6	25.2	16.1	45.4	52.3	5.3	251	130	43	197	121	109	168	25.6694	2	Control	43	male	54	1	0	1	0	1	0	0	1
81	145	87	81	127	80	80	130	77	162.2	68.7	594	28	19.2	46.9	49.3	5.8	298	153	36	252	122	125	290	26.1129	2	Control	57	male	54	1	0	1	0	1	0	0	1
64	125	77	60	128	76	64	127	76	173.6	69.9	602.5	23.8	16.6	50.5	51.1	5.9	237	122	38	190	121	102	196	23.1941	1	Control	45	male	54	0	0	1	0	1	0	0	1
82	136	74	84	136	77	86	138	75	153.5	47.1	559.8	26.1	12.3	32.9	52.2	4.8	216	58	75	143	96	122	155	19.9896	1	Control	54	female	54	0	0	0	0	1	0	1	0
63	171	83	63	160	83	64	160	85	157.5	64.7	476.3	25	16.2	46	53.6						152	200		26.0821	2	Control	52	male	54	1	1	0	0	1	0	0	0
74	115	72	72	114	69	75	112	72	155.8	58.7	700.5	36.5	21.4	35.2	43.8	4.7	256	52	86	176	102	97	102	24.1826	1	Control	46	female	54	1	0	1	0	0	1	0	1
90	121	84	92	114	78	90	117	81	147.3	85	465.3	51.5	43.8	38.8		5.6	234	124	43	170	124	115	229	39.1754	2	Control	58	female	54	1	0	1	0	1	0	0	1
67	138	80	65	125	76	68	125	79	163	72.1	482.1	26.5	19.1	50.2	52.1	5.1	173	85	39	129	105	133	459	27.1369	2	Intervention	57	male	55	1	0	1	0	1	0	0	1
68	128	68	63	119	66	63	118	65	165.9	65.6	624.2	24.9	16.3	46.7	50.3	5.5	250	147	61	176	94	93	493	23.8348	1	Intervention	37	male	55	0	0	0	0	1	0	1	0
50	131	76	50	142	74	48	136	84	173.3	80	524.7	26.9	21.5	55.5	50.5	4.8	190	113	46	136	106	73	344	26.6375	2	Intervention	57	male	55	1	0	1	0	1	0	0	1
103	157	91	103	145	93	102	147	88	153.5	52.9	750.3	26.3	13.9	36.9	49.5	5.3	275	281	39	203	91	161	953	22.4512	1	Intervention	51	male	55	1	0	1	1	0	0	0	1
63	124	75	65	118	74	62	117	81	166.1	70.2	608.6	26.8	18.8	48.7	49.3	5.5	264	156	51	201	100	133	629	25.4447	2	Intervention	36	male	55	1	0	1	0	0	1	0	1
60	132	68	67	119	68	64	123	65	175.1	73.1	595.4	24	17.5	52.7	50.8	5.1	257	107	43	208	100	70	865	23.8421	1	Intervention	39	male	55	0	0	1	0	1	0	0	1
69	122	71	70	118	71	71	122	73	156.1	66.2	565.9	29.4	19.5	44.3	49.7	6.3	199	190	25	153	116	199	817	27.1677	2	Intervention	56	male	55	1	0	1	0	1	0	0	1
54	121	68	53	123	68	56	123	73	161.8	54.1	530.7	16	8.7	43	57.1	5.5	250	53	51	193	94	102	463	20.6652	1	Intervention	36	male	55	0	0	0	0	1	0	1	0
68	126	81	67	126	76	66	125	77	165.6	72.4	554.7	27.5	19.9	49.8	50.1	5.3	157	86	37	111	120	177	542	26.4008	2	Intervention	50	male	55	1	0	1	0	1	0	0	1
92	153	100	93	155	106	94	150	95	154.5	64.8	477.9	25.9	16.8	45.5	52.8	4.6	312	990	28	167	107	111	565	27.1468	2	Intervention	41	male	55	1	0	1	1	0	0	0	1
58	106	58	60	106	62	61	114	63	169	65.5	501.3	20.1	13.2	49.6	55.1						164	334		22.9334	1	Intervention	44	male	55	0	1	0	0	0	1	0	0
66	179	94	63	165	94	63	162	95	161.5	62.2	527.6	23	14.3	45.4	53.5	5.8	218	70	63	153	119	128	426	23.8476	1	Intervention	52	male	55	0	0	1	1	0	0	0	1
62	132	73	66	133	74	67	137	75	168.3	72.4	543.1	26	18.8	50.8	51	5.6	145	109	41	98	109	155	527	25.5606	2	Intervention	57	male	55	1	0	1	0	1	0	0	1
64	109	68	60	98	63	61	98	65	147.9	53.1	647.2	36.2	19.2	32.1	45.8	5.4	287	74	56	235	101	98	493	24.2749	1	Intervention	50	female	55	1	0	1	0	0	1	0	1
76	122	71	81	118	72	76	116	72	157.5	73.9	593.8	41.9	31	40.3	41.5	5.1	226	87	29	186	88	83	391	29.7909	2	Intervention	40	female	55	1	0	0	0	0	1	1	0
73	128	75	75	116	72	78	115	75	150.6	52.5	565.1	32.6	17.1	33.5	48.6	5.7	233	109	49	175	110	100	356	23.1478	1	Intervention	46	female	55	1	0	1	0	0	1	0	1
103	84	62	96	91	63	100	96	63	162.8	47.2	684.8	24	11.3	33.9	50.6	4.8	189	62	48	140	94	95	602	17.8087	0	Intervention	37	female	55	0	0	0	0	0	1	1	0
70	111	66	70	110	67	69	116	67	160.2	42.9	749.2	23.9	10.3	30.9	51.3	5.8	227	58	67	154	118	112	361	16.716	0	Intervention	52	female	55	0	0	1	0	0	1	0	1
70	113	64	69	106	56	73	111	69	148.5	37.9	741.6	24.3	9.2	27.3	52.8	5.3	194	81	52	136	101	85	346	17.1865	0	Intervention	47	female	55	0	0	1	0	0	1	0	1
74	163	92	72	190	103	71	178	98	173	82.3	465.3	26.9	22.1	57.1	52	5.3	227	107	37	183	110	179	353	27.4984	2	Intervention	60	male	55	1	0	1	1	0	0	0	1
80	121	77	84	127	79	89	126	77	160.7	73.2	567.7	40.9	29.9	40.7	42.8	4.7	245	88	52	182	87	77	636	28.3452	2	Intervention	54	female	55	1	0	0	0	1	0	1	0
60	130	80	64	126	85	63	123	85	164.8	71.7	559.7	37.9	27.2	41.8	44.1						127	92		26.4	2	Intervention	55	female	55	1	1	0	0	1	0	0	0
75	144	78	78	132	75	77	131	72	148	55.4	557.8	36.2	20.1	33.4	46.8	5.5	215	60	60	153	115	130	565	25.2922	2	Intervention	57	female	55	1	0	1	0	1	0	0	1
85	132	83	83	118	77	83	119	76	170.4	50.9	569.7	11.4	5.8	42.7	59.3	6.1	258	63	109	129	108	121	361	17.5299	0	Intervention	52	male	56	0	0	1	0	1	0	0	1
77	172	97	74	157	94	73	168	97	165.1	62.1	582.3	23.3	14.5	45.1	52.5						246	376		22.7823	1	Intervention	53	male	56	0	1	0	1	0	0	0	0
54	109	61	57	107	66	57	100	68	168.7	75.7	458.1	24.5	18.5	54.2	53.4	4.4	214	80	37	157	103	102	388	26.599	2	Intervention	40	male	56	0	0	1	0	0	1	0	1
80	147	79	83	137	81	81	127	76	154	54.6	539.7	32	17.5	35	48.9	4.7	264	77	49	201	117	175	406	23.0224	1	Intervention	44	female	56	1	0	1	0	1	0	0	1
78	132	96	84	135	91	83	136	93	153.6	54.5	647.1	33.6	18.3	34.2	46.2	4.8	200	56	63	132	98	103	467	23.1001	1	Intervention	36	female	56	1	0	0	0	1	0	1	0
73	146	76	68	145	81	69	132	81	181.3	82	581.5	25.8	21.2	57.7	49.8	5.6	242	122	50	175	114	87	374	24.947	1	Intervention	39	male	56	1	0	1	1	0	0	0	1
70	130	77	66	120	70	64	114	72	163.1	50.7	615.6	17.3	8.8	39.7	56	5.2	240	53	82	154	101	67	303	19.059	1	Intervention	54	male	56	0	0	1	0	1	0	0	1
70	105	65	65	105	67	67	107	64	167.6	71	501	24.4	17.3	50.9	52.7	5.3	272	142	33	216	109	70	498	25.2761	2	Intervention	43	male	56	0	0	1	0	0	1	0	1
75	120	68	75	115	69	78	114	71	162.9	58.2	504.7	18.4	10.7	45	56.5	4.6	144	79	53	81	93	75	527	21.9321	1	Intervention	47	male	56	0	0	0	0	0	1	1	0
67	104	66	67	102	64	69	97	64	148.7	41.1	734	27.8	11.4	28.2	50.6	4.7	166	121	30	118	98	92	426	18.5875	1	Intervention	53	female	56	0	0	0	0	0	1	1	0
76	103	45	79	96	58	81	116	54	158.1	40.6	651.4	11.6	4.7	34	59.6	4.7	168	64	61	93	98	84	484	16.2429	0	Intervention	55	male	56	0	0	0	0	0	1	1	0
99	147	95	98	140	94	98	146	92	154.1	70.2	598.4	42.3	29.7	38.1	41.9						156	227		29.5619	2	Intervention	48	female	56	1	1	0	1	0	0	0	0
77	117	83	68	120	82	68	118	76	173.2	80.5	539.5	27.5	22.1	55.4	49.8	4.8	219	68	38	165	94	97	549	26.8349	2	Intervention	43	male	56	1	0	0	0	1	0	1	0
82	119	71	82	121	68	83	120	73	160.1	49.4	651.1	18.9	9.3	38	54.7	5.3	218	77	48	157	101	119	865	19.2728	1	Intervention	51	male	56	0	0	1	0	1	0	0	1
65	115	67	65	108	64	67	106	69	164	61.4	652.8	21.5	13.2	45.7	54.2	5.1	253	173	31	197	109	69	527	22.8287	1	Intervention	50	male	56	0	0	1	0	0	1	0	1
72	135	80	78	136	84	77	131	78	173.1	66.5	560	20.9	13.9	49.9	53.4	5.1	186	116	32	134	106	65	320	22.1936	1	Intervention	43	male	56	0	0	1	0	1	0	0	1
81	139	83	81	127	86	82	125	78	175.2	77.3	519.7	24.5	18.9	55.4	51.7						131	96		25.1832	2	Intervention	39	male	56	0	1	0	0	1	0	0	0
69	136	81	73	128	78	78	128	82	152.7	51	657.8	32.6	16.6	32.5	47.3	6	348	133	66	269	118	111	448	21.8722	1	Intervention	52	female	56	1	0	1	0	1	0	0	1
72	148	89	72	138	85	71	137	80	149.6	63.1	632.5	40.8	25.7	35.3	42.6	4.9	253	134	51	178	109	136	565	28.1946	2	Intervention	57	female	56	1	0	1	0	1	0	0	1
80	138	84	77	126	81	79	129	81	145.4	49.1	550.4	33.2	16.3	31.1	49.3	5.3	216	73	63	141	116	141	537	23.2248	1	Intervention	52	female	56	1	0	1	0	1	0	0	1
57	107	54	53	114	60	53	117	58	165.2	65	530.3	23.6	15.3	47.1	53.2	5.2	226	144	34	182	105	42	286	23.8173	1	Intervention	54	male	57	0	0	1	0	0	1	0	1
57	162	71	60	140	71	60	133	80	172.3	70.8	578.9	25.1	17.8	50.2	51.4						128	257		23.8486	1	Intervention	60	male	57	1	1	0	1	0	0	0	0
80	131	72	82	119	71	84	117	72	166.8	76.4	513.8	28	21.4	52.1	50.5	5.5	260	162	42	203	100	122	329	27.46	2	Intervention	58	male	57	1	0	1	0	1	0	0	1
55	105	61	55	96	59	56	93	53	156.8	39.4	775.2	22.5	8.9	29	52.5	5.7	221	69	79	138	101	109	366	16.0252	0	Intervention	50	female	57	0	0	1	0	0	1	0	1
80	114	74	86	110	84	82	120	71	155.2	64.4	533.2	38.1	24.5	37.6	45.2	5.4	215	120	58	151	109	125	337	26.7364	2	Intervention	43	female	57	1	0	1	0	0	1	0	1
69	103	59	69	101	58	74	103	60	160.9	58	634.6	32.4	18.8	36.9	46.2	6.1	165	52	66	97	119	81	304	22.4035	1	Intervention	37	female	57	1	0	1	0	0	1	0	1
71	140	93	72	131	84	78	135	92	150.8	56.8	651.7	37.4	21.2	33.6	44.7	5.4	227	107	57	151	98	109	433	24.9773	1	Intervention	53	female	57	1	0	0	0	1	0	1	0
88	109	71	78	108	68	74	107	59	167.2	70.9	506	25	17.7	50.4	52.5	5.9	215	106	57	157	119	111	260	25.3614	2	Intervention	60	male	57	1	0	1	0	0	1	0	1
94	149	84	98	151	81	94	151	79	169	81	515.2	29.3	23.7	54.3	49.8	5.6	187	106	33	142	118	103	341	28.3604	2	Intervention	60	male	57	1	0	1	0	1	0	0	1
60	88	62	60	90	56	60	92	57	164.2	84.5	425.1	30.9	26.1	55.4	51.1	5	202	71	39	158	118	74	263	31.3408	2	Intervention	49	male	57	1	0	1	0	0	1	0	1
70	133	80	72	127	77	76	129	79	145.4	49	629.2	34.5	16.9	30.4	47.3	4.7	240	89	64	172	96	73	341	23.1775	1	Intervention	50	female	57	1	0	0	0	1	0	1	0
61	167	83	62	155	83	64	171	82	160.2	54.4	704.1	23.5	12.8	39.4	51.1	4.5	210	116	63	140	95	116	397	21.197	1	Intervention	45	male	57	0	0	0	0	1	0	1	0
62	128	72	63	127	68	63	122	85	161.6	62.8	490.4	22.6	14.2	46.1	54.8	5.2	152	64	40	109	105	82	195	24.0479	1	Intervention	60	male	57	0	0	1	0	1	0	0	1
80	131	82	84	115	78	81	110	75	170.1	81.6	476.4	28.8	23.5	55.1	51.1	5.7	255	180	39	197	117	123	374	28.2021	2	Intervention	59	male	57	1	0	1	0	0	1	0	1
80	149	85	80	143	78	83	136	88	172.1	59.6	660.4	21.2	12.6	44.5	52.7						269	494		20.1226	1	Intervention	56	male	57	0	1	0	0	1	0	0	0
62	123	63	62	116	65	67	119	65	143.7	40.8	648.5	28	11.4	28	51.7	5.8	265	68	70	194	121	153	371	19.7582	1	Intervention	48	female	57	0	0	1	0	0	1	0	1
83	100	62	80	95	53	78	92	51	152.9	52.4	561.6	22.3	11.7	38.6	54.4						161	236		22.4138	1	Intervention	58	male	57	0	1	0	0	0	1	0	0
62	126	80	63	118	79	62	121	75	166.9	61.9	572.4	21	13	46.3	53.3	5.1	197	117	39	139	101	108	316	22.2217	1	Intervention	39	male	58	0	0	1	0	1	0	0	1
86	165	104	88	162	99	89	150	94	171.9	60.1	621.4	18.9	11.4	46.2	53.6						176	266		20.3387	1	Intervention	36	male	58	0	1	0	1	0	0	0	0
89	148	84	85	144	77	90	133	78	171.8	90.5	546.5	32.5	29.4	57.9	47.3	5.4	174	104	60	103	102	75	263	30.6621	2	Intervention	53	male	58	1	0	1	1	0	0	0	1
68	117	71	71	113	68	70	114	69	173	75	621	26.4	19.8	52.3	49.1	5.5	190	95	37	141	113	105	308	25.0593	2	Intervention	35	male	58	1	0	1	1	0	0	0	1
62	127	71	63	117	72	61	120	69	172	73.2	675.2	28.1	20.6	49.9	48.1	5.1	293	121	41	230	104	99	403	24.7431	1	Intervention	50	male	58	1	0	1	0	1	0	0	1
67	120	79	65	121	72	64	106	70	167.7	61.8	542.3	20.2	12.5	46.7	54.7	5.5	212	66	47	154	102	78	324	21.9747	1	Intervention	51	male	58	0	0	1	0	0	1	0	1
76	125	67	76	118	71	76	118	71	174.2	76.1	540.6	25.5	19.4	53.8	51.2						163	282		25.0777	2	Intervention	59	male	58	1	1	0	0	1	0	0	0
75	116	68	77	115	65	75	115	65	166.3	85.5	369	28.4	24.3	58	54	4.5	192	118	36	138	99	103	426	30.9159	2	Intervention	42	male	58	1	0	0	0	0	1	1	0
76	114	64	78	116	67	78	111	63	175.1	88.2	495.4	28.4	25	59.9	49.8	4.7	211	327	31	135	92	144	348	28.7671	2	Intervention	55	male	58	1	0	1	0	0	1	0	1
65	132	77	65	123	70	67	120	71	174.6	61.4	590.6	17.4	10.7	48.1	54.7	5.2	240	126	62	161	96	66	246	20.1409	1	Intervention	38	male	58	0	0	0	0	1	0	1	0
59	123	58	56	108	58	58	114	57	164.4	63.7	524.3	22.9	14.6	46.5	53.7	5.8	189	81	55	122	115	83	269	23.5687	1	Intervention	52	male	58	0	0	1	0	0	1	0	1
71	131	87	71	127	84	70	125	80	163.6	72.3	520.1	26.8	19.4	50.1	50.9						127	177		27.0129	2	Intervention	40	male	58	1	1	0	0	1	0	0	0
80	122	66	78	107	61	78	109	61	154.9	58	647.1	35.9	20.8	35.1	45	5.4	302	87	70	220	123	127	512	24.1727	1	Intervention	47	female	58	1	0	1	0	0	1	0	1
68	110	71	67	104	65	68	104	66	149.8	59	636.4	38.2	22.5	34.5	43.9						173	287		26.2923	2	Intervention	58	female	58	1	1	0	0	0	1	0	0
77	103	67	82	95	66	78	97	62	160.6	53.7	656.7	29.7	15.9	35.7	47.7	5.2	168	50	52	105	105	103	251	20.8201	1	Intervention	35	female	58	0	0	1	0	0	1	0	1
89	111	71	87	110	64	87	108	56	158.7	67.3	614.3	38.6	26	38.8	43.1	5	149	46	58	81	114	146	406	26.7215	2	Intervention	41	female	58	1	0	1	0	0	1	0	1
74	124	71	78	123	71	83	117	70	154.8	76.2	437.7	43.9	33.5	40.1	44.5						155	195		31.799	2	Intervention	43	female	58	1	1	0	0	1	0	0	0
59	114	65	61	101	59	64	97	58	151.2	43.1	716.5	27.4	11.8	29.7	50.1	4.5	175	45	49	117	114	153	353	18.8527	1	Intervention	35	female	58	0	0	1	0	0	1	0	1
85	128	74	85	117	73	102	121	78	163.9	70.1	647.2	38	26.6	40.9	42.4	5.6	193	96	43	135	125	150	455	26.0952	2	Intervention	55	female	58	1	0	1	0	1	0	0	1
73	125	66	73	111	64	72	112	62	161.8	71.2	517.5	38.5	27.4	41.1	44.8	5.5	200	56	39	147	122	96	368	27.1971	2	Intervention	46	female	58	1	0	1	0	0	1	0	1
77	214	111	79	213	114	78	203	109	163.6	61.5	540.6	22.2	13.7	45.3	53.8	5.5	265	142	44	209	100	75	310	22.9778	1	Intervention	54	male	59	0	0	1	1	0	0	0	1
80	144	79	86	145	81	84	138	82	173.4	75.3	541.7	24.8	18.7	53.7	51.1						170	323		25.0436	2	Intervention	38	male	59	0	1	0	0	1	0	0	0
76	108	65	68	106	65	69	120	67	165.9	75.9	473.2	27.5	20.9	52.1	51.9	5.9	198	114	50	142	119	118	241	27.5771	2	Intervention	55	male	59	1	0	1	0	0	1	0	1
67	116	68	75	115	69	71	115	63	176	80.4	572.5	26.6	21.4	55.9	49.5	4.8	166	70	38	121	94	96	277	25.9556	2	Intervention	56	male	59	1	0	0	0	0	1	1	0
72	133	67	79	131	78	77	129	76	174	66.5	662	23.4	15.6	48.2	50.7						139	155		21.9646	1	Intervention	41	male	59	0	1	0	0	1	0	0	0
56	146	76	55	138	74	58	136	77	163	72.5	459.2	26.2	19	50.7	52.8	4.7	177	98	41	127	103	59	337	27.2874	2	Intervention	57	male	59	1	0	1	1	0	0	0	1
58	139	79	53	124	73	54	120	71	166	75.3	486.6	27.2	20.5	52	51.7						128	219		27.3262	2	Intervention	50	male	59	1	1	0	0	1	0	0	0
81	145	83	70	144	80	79	130	78	154.7	61.3	524.2	25.8	15.8	43.1	52.4	5.8	243	156	40	184	109	91	262	25.6141	2	Intervention	52	male	59	1	0	1	0	1	0	0	1
55	108	58	55	103	41	57	103	57	163.2	60.3	674.3	24.6	14.8	43.1	50.2	5.4	231	80	53	172	115	130	324	22.64	1	Intervention	39	male	59	0	0	1	0	0	1	0	1
58	126	67	58	119	70	59	119	70	168	74.2	585.7	28.5	21.1	50.3	49.2						236	363		26.2897	2	Intervention	54	male	59	1	1	0	0	1	0	0	0
81	125	73	79	119	72	76	113	73	143.8	30.6	610.2	30.6	13.5	29.2	50.5	5.3	190	61	53	132	96	126	298	14.798	0	Intervention	50	female	59	1	0	0	0	0	1	1	0
73	131	71	67	118	65	73	112	66	151.5	49.2	666.6	31.3	15.4	32	47.8	5.1	251	67	53	194	103	91	429	21.4358	1	Intervention	42	female	59	1	0	1	0	1	0	0	1
77	107	57	89	110	59	79	104	55	149.5	60.8	591.3	39.4	24	34.7	44.2	5.7	235	65	45	185	105	145	316	27.2033	2	Intervention	50	female	59	1	0	1	0	0	1	0	1
77	128	78	83	120	79	85	125	73	151.4	61.5	481.5	37.9	23.3	36	47	5.7	237	71	58	177	112	154	297	26.8302	2	Intervention	47	female	59	1	0	1	0	1	0	0	1
89	109	71	88	105	69	91	106	71	153.4	49.7	630.5	30.5	15.2	32.6	48.7	5.7	173	111	38	125	96	92	187	21.1206	1	Intervention	42	female	59	1	0	0	0	0	1	1	0
75	120	72	79	119	76	78	119	75	155.1	57.2	587.7	34.2	19.6	35.5	46.5	5.9	160	90	45	108	89	99	243	23.7778	1	Intervention	40	female	59	1	0	0	0	0	1	1	0
80	155	87	83	145	93	81	147	87	155.5	64.6	574.8	38.7	25	37.3	44.3						175	351		26.716	2	Intervention	52	female	59	1	1	0	0	1	0	0	0
65	118	64	67	110	64	66	116	59	145.2	49.3	526.3	32.6	16.1	31.4	49.9	4.8	159	74	49	104	105	97	297	23.3837	1	Intervention	47	female	59	1	0	1	0	0	1	0	1
60	109	66	67	107	70	68	107	68	154	72.6	591.4	42.8	31.1	39	41.3	5.3	196	76	43	147	95	130	459	30.6122	2	Intervention	35	female	59	1	0	0	0	0	1	1	0
70	128	77	67	113	70	68	111	72	148.9	63.8	570.7	40.9	26.1	35.6	43.6	5.3	216	79	50	160	98	100	322	28.7761	2	Intervention	41	female	59	1	0	0	0	0	1	1	0
74	164	95	71	166	99	71	165	101	168.8	83.3	483.4	29.5	24.6	55.7	50.2						180	248		29.2348	2	Intervention	49	male	59	1	1	0	1	0	0	0	0
64	120	64	62	115	59	59	112	58	171.6	84.9	474.2	27.8	23.6	58.1	50.8						157	158		28.8319	2	Control	36	male	60	1	1	0	0	0	1	0	0
54	124	80	54	122	69	56	112	78	163.5	65.5	655.1	26.4	17.3	45.7	49.2	5	263	157	41	196	105	93	304	24.5022	1	Control	37	male	60	1	0	1	0	0	1	0	1
86	157	96	84	153	92	89	151	98	171.1	71.3	580.8	25.1	17.9	50.6	50.8	4.8	248	377	48	143	115	116	216	24.3551	1	Control	43	male	60	1	0	1	1	0	0	0	1
50	99	59	51	94	58	53	96	58	159.9	59.3	474.4	19.9	11.8	45	56.5	5.9	228	134	35	167	111	109	255	23.193	1	Control	50	male	60	0	0	1	0	0	1	0	1
69	127	86	65	124	78	69	126	81	174.9	100.1	415.3	31.2	31.2	65.4	50.2	5.2	208	101	71	122	117	123	308	32.7231	2	Control	35	male	60	1	0	1	0	1	0	0	1
45	122	70	52	116	71	46	113	66	163.6	52.5	645.5	18.5	9.7	40.5	54.3	4.8	172	176	42	105	103	51	272	19.6152	1	Control	42	male	60	0	0	1	0	0	1	0	1
69	115	59	69	112	66	71	113	66	153.1	90.6	494.2	50.3	45.6	42.2	39.3						127	146		38.6525	2	Control	41	female	60	1	1	0	0	0	1	0	0
70	121	78	75	119	76	76	121	78	161.8	106.4	476.5	51.9	55.2	47.9							163	256		40.6429	2	Control	40	female	60	1	1	0	0	1	0	0	0
64	124	77	67	113	75	64	111	71	154	75	428.9	44.2	33.1	39.4	44.9	5	225	171	37	158	96	109	318	31.6242	2	Control	50	female	60	1	0	0	0	0	1	1	0
63	110	75	66	115	76	64	114	73	148.7	62.1	534.5	39.6	24.6	35.4	44.9	4.8	182	76	53	115	98	105	448	28.0847	2	Control	41	female	60	1	0	0	0	0	1	1	0
66	115	67	66	130	61	70	117	64	172.4	67.6	608.9	32.7	22.1	42.7	45.3	4.7	203	66	65	125	93	95	361	22.7443	1	Control	36	female	60	1	0	0	0	1	0	1	0
71	131	66	73	122	67	73	118	68	166.4	52	538.3	13.6	7.1	42.5	59	5.8	201	47	45	137	104	67	388	18.7801	1	Control	58	male	60	0	0	1	0	1	0	0	1
64	125	78	67	126	81	68	121	77	167	83.3	447.6	28.8	24	56.2	51.1	5	186	174	37	130	112	106	215	29.8684	2	Control	39	male	60	1	0	1	0	1	0	0	1
63	113	73	60	115	68	61	118	68	160.7	59	646.1	23.8	14	42.6	51	5.2	210	164	32	156	111	117	237	22.8465	1	Control	35	male	60	0	0	1	0	0	1	0	1
71	143	94	75	138	93	73	140	89	170.6	75.8	464.7	23.6	17.9	54.9	53.4	5	167	231	29	106	86	64	330	26.0442	2	Control	38	male	60	0	0	0	1	0	0	1	0
74	109	66	70	106	65	71	109	66	157.6	68.7	496.3	27.9	19.2	46.9	51.5	5.5	227	146	42	160	122	96	187	27.6595	2	Control	52	male	60	1	0	1	0	0	1	0	1
64	129	87	67	132	83	64	123	77	163.9	78.8	429.4	27.8	21.9	53.9	52.5	5	236	230	31	170	100	107	227	29.3338	2	Control	42	male	60	1	0	1	0	1	0	0	1
61	114	66	75	106	65	69	100	60	150.1	59.2	557.3	37.7	22.3	34.8	45.6	5.2	195	79	43	135	115	134	286	26.2761	2	Control	42	female	60	1	0	1	0	0	1	0	1
83	115	67	83	108	66	84	105	64	157.5	72.6	611.6	41.2	29.9	40.1	41.6	4.1	252	97	50	181	89	110	332	29.2668	2	Control	35	female	60	1	0	0	0	0	1	1	0
84	119	78	86	119	74	91	119	79	165.9	71.7	523.8	36.5	26.2	42.7	45.2	4.6	195	110	59	121	105	114	293	26.0511	2	Control	36	female	60	1	0	1	0	0	1	0	1
62	127	75	66	120	72	69	114	71	153.4	75.2	466.8	44.3	33.3	39.4	43.5	4.5	170	64	39	117	105	92	298	31.9571	2	Control	39	female	60	1	0	1	0	1	0	0	1
75	141	80	77	135	81	77	139	78	169.9	74.1	490.1	24.7	18.3	52.9	52.8	4.4	314	151	52	233	92	70	330	25.6703	2	Control	48	male	60	0	0	0	0	1	0	1	0
62	131	79	61	129	78	63	133	75	161.5	72.9	597.1	40.1	29.2	41	42.4	4.7	228	91	50	162	98	94	366	27.95	2	Control	44	female	60	1	0	0	0	1	0	1	0
